# Supplementary material for: The potential habitat of Phlomoides rotata in Tibet was based on an optimized MaxEnt model
Source: Front Plant Sci. 2025 Jun 3;16:1560603. doi: 10.3389/fpls.2025.1560603 (PMC12170608; doi:10.3389/fpls.2025.1560603)
Supplement: Supplementary file 1 [file DataSheet1.csv]

variable	x	y
bio2	6.866666698455811	0.29286442399024964
bio2	6.877766701889039	0.29286442399024964
bio2	6.888866705322266	0.29286442399024964
bio2	6.8999667087554934	0.29286442399024964
bio2	6.911066712188721	0.29286442399024964
bio2	6.922166715621948	0.29286442399024964
bio2	6.933266719055176	0.29286442399024964
bio2	6.944366722488404	0.29286442399024964
bio2	6.955466725921632	0.29286442399024964
bio2	6.9665667293548585	0.29286442399024964
bio2	6.977666732788086	0.29286442399024964
bio2	6.988766736221314	0.29286442399024964
bio2	6.999866739654541	0.29286442399024964
bio2	7.010966743087769	0.29286442399024964
bio2	7.022066746520997	0.29286442399024964
bio2	7.033166749954224	0.29286442399024964
bio2	7.0442667533874515	0.29286442399024964
bio2	7.055366756820679	0.29286442399024964
bio2	7.066466760253906	0.29286442399024964
bio2	7.077566763687134	0.29286442399024964
bio2	7.088666767120362	0.29286442399024964
bio2	7.09976677055359	0.29286442399024964
bio2	7.1108667739868165	0.29286442399024964
bio2	7.121966777420044	0.29286442399024964
bio2	7.133066780853272	0.29286442399024964
bio2	7.144166784286499	0.29286442399024964
bio2	7.155266787719727	0.29286442399024964
bio2	7.166366791152955	0.29286442399024964
bio2	7.177466794586182	0.29286442399024964
bio2	7.1885667980194095	0.29286442399024964
bio2	7.199666801452637	0.29286442399024964
bio2	7.210766804885864	0.29286442399024964
bio2	7.221866808319092	0.29286442399024964
bio2	7.23296681175232	0.29286442399024964
bio2	7.244066815185548	0.29286442399024964
bio2	7.2551668186187745	0.29286442399024964
bio2	7.266266822052002	0.29286442399024964
bio2	7.27736682548523	0.29286442399024964
bio2	7.288466828918457	0.29286442399024964
bio2	7.299566832351685	0.29286442399024964
bio2	7.310666835784913	0.29286442399024964
bio2	7.32176683921814	0.29286442399024964
bio2	7.3328668426513675	0.29286442399024964
bio2	7.343966846084595	0.29286442399024964
bio2	7.355066849517823	0.29286442399024964
bio2	7.36616685295105	0.29286442399024964
bio2	7.377266856384278	0.29286442399024964
bio2	7.388366859817506	0.29286442399024964
bio2	7.3994668632507326	0.29286442399024964
bio2	7.41056686668396	0.29286442399024964
bio2	7.421666870117188	0.29286442399024964
bio2	7.432766873550415	0.29286442399024964
bio2	7.443866876983643	0.29286442399024964
bio2	7.454966880416871	0.29286442399024964
bio2	7.4660668838500985	0.29286442399024964
bio2	7.4771668872833255	0.29286442399024964
bio2	7.488266890716553	0.29286442399024964
bio2	7.499366894149781	0.29286442399024964
bio2	7.510466897583008	0.29286442399024964
bio2	7.521566901016236	0.29286442399024964
bio2	7.532666904449464	0.29286442399024964
bio2	7.5437669078826906	0.29286442399024964
bio2	7.554866911315918	0.29286442399024964
bio2	7.565966914749146	0.29286442399024964
bio2	7.577066918182373	0.29286442399024964
bio2	7.588166921615601	0.29286442399024964
bio2	7.599266925048829	0.29286442399024964
bio2	7.6103669284820565	0.29286442399024964
bio2	7.6214669319152835	0.29286442399024964
bio2	7.632566935348511	0.29286442399024964
bio2	7.643666938781739	0.29286442399024964
bio2	7.654766942214966	0.29286442399024964
bio2	7.665866945648194	0.29286442399024964
bio2	7.676966949081422	0.29286442399024964
bio2	7.6880669525146486	0.29286442399024964
bio2	7.699166955947876	0.29286442399024964
bio2	7.710266959381104	0.29286442399024964
bio2	7.721366962814331	0.29286442399024964
bio2	7.732466966247559	0.29286442399024964
bio2	7.743566969680787	0.29286442399024964
bio2	7.7546669731140145	0.29286442399024964
bio2	7.7657669765472415	0.29286442399024964
bio2	7.776866979980469	0.29286442399024964
bio2	7.787966983413697	0.2929754376411438
bio2	7.799066986846924	0.293086451292038
bio2	7.810166990280152	0.29341980069875717
bio2	7.82126699371338	0.29375315010547637
bio2	7.832366997146607	0.2940869674086571
bio2	7.843467000579834	0.29442078471183775
bio2	7.854567004013062	0.2947550699114799
bio2	7.865667007446289	0.2950893551111221
bio2	7.876767010879517	0.2954241201281548
bio2	7.887867014312745	0.2957588851451874
bio2	7.8989670177459725	0.29609411358833315
bio2	7.9100670211791995	0.29642934203147886
bio2	7.921167024612427	0.29676504135131837
bio2	7.932267028045654	0.2971007406711578
bio2	7.943367031478882	0.2974369004368782
bio2	7.95446703491211	0.2977730602025986
bio2	7.965567038345338	0.29810969680547716
bio2	7.976667041778565	0.2984463334083557
bio2	7.987767045211792	0.2987834274768829
bio2	7.99886704864502	0.29912052154541013
bio2	8.009967052078247	0.29945808202028273
bio2	8.021067055511475	0.29979564249515533
bio2	8.032167058944703	0.30013367980718614
bio2	8.04326706237793	0.30047171711921694
bio2	8.054367065811158	0.3008102044463158
bio2	8.065467069244384	0.30114869177341463
bio2	8.076567072677612	0.3014876514673233
bio2	8.08766707611084	0.301826611161232
bio2	8.098767079544068	0.3021660208702087
bio2	8.109867082977296	0.3025054305791855
bio2	8.120967086410523	0.302845299243927
bio2	8.132067089843751	0.3031851679086685
bio2	8.143167093276979	0.303525510430336
bio2	8.154267096710205	0.30386585295200347
bio2	8.165367100143433	0.30420663952827454
bio2	8.17646710357666	0.3045474261045456
bio2	8.187567107009889	0.30488869100809096
bio2	8.198667110443116	0.3052299559116364
bio2	8.209767113876342	0.3055716589093208
bio2	8.22086711730957	0.3059133619070053
bio2	8.231967120742798	0.30625552088022234
bio2	8.243067124176026	0.30659767985343933
bio2	8.254167127609254	0.3069403082132339
bio2	8.265267131042481	0.3072829365730286
bio2	8.27636713447571	0.30762600600719453
bio2	8.287467137908935	0.3079690754413605
bio2	8.298567141342163	0.3083126097917557
bio2	8.309667144775391	0.30865614414215087
bio2	8.320767148208619	0.3090001180768013
bio2	8.331867151641847	0.30934409201145174
bio2	8.342967155075074	0.30968852192163465
bio2	8.3540671585083	0.3100329518318176
bio2	8.365167161941528	0.31037783771753313
bio2	8.376267165374756	0.3107227236032486
bio2	8.387367168807984	0.31106805205345156
bio2	8.398467172241212	0.31141338050365447
bio2	8.40956717567444	0.31175916492938993
bio2	8.420667179107667	0.31210494935512545
bio2	8.431767182540893	0.3124511703848839
bio2	8.442867185974121	0.31279739141464236
bio2	8.453967189407349	0.3131440579891205
bio2	8.465067192840577	0.3134907245635986
bio2	8.476167196273805	0.31383784860372543
bio2	8.487267199707032	0.31418497264385226
bio2	8.498367203140258	0.3145325303077698
bio2	8.509467206573486	0.3148800879716873
bio2	8.520567210006714	0.31522808521986007
bio2	8.531667213439942	0.3155760824680328
bio2	8.54276721687317	0.3159245401620865
bio2	8.553867220306397	0.31627299785614016
bio2	8.564967223739625	0.3166218772530556
bio2	8.576067227172853	0.316970756649971
bio2	8.58716723060608	0.3173200964927673
bio2	8.598267234039307	0.31766943633556366
bio2	8.609367237472535	0.3180191978812218
bio2	8.620467240905763	0.31836895942687987
bio2	8.63156724433899	0.31871915608644485
bio2	8.642667247772216	0.31906935274600984
bio2	8.653767251205444	0.3194200024008751
bio2	8.664867254638672	0.31977065205574035
bio2	8.6759672580719	0.32012172788381577
bio2	8.687067261505128	0.3204728037118912
bio2	8.698167264938355	0.32082432210445405
bio2	8.709267268371583	0.3211758404970169
bio2	8.72036727180481	0.3215277776122093
bio2	8.731467275238037	0.32187971472740173
bio2	8.742567278671265	0.3222320884466171
bio2	8.753667282104493	0.32258446216583253
bio2	8.76476728553772	0.32293728142976763
bio2	8.775867288970948	0.3232901006937027
bio2	8.786967292404174	0.32364333271980283
bio2	8.798067295837402	0.323996564745903
bio2	8.80916729927063	0.32435024082660674
bio2	8.820267302703858	0.3247039169073105
bio2	8.831367306137086	0.32505800724029543
bio2	8.842467309570313	0.3254120975732803
bio2	8.853567313003541	0.3257666125893593
bio2	8.864667316436769	0.3261211276054382
bio2	8.875767319869995	0.32647608369588854
bio2	8.886867323303223	0.3268310397863388
bio2	8.89796732673645	0.3271864056587219
bio2	8.909067330169679	0.32754177153110503
bio2	8.920167333602905	0.32789757549762727
bio2	8.931267337036132	0.32825337946414945
bio2	8.94236734046936	0.3286095902323723
bio2	8.953467343902588	0.3289658010005951
bio2	8.964567347335816	0.32932243049144744
bio2	8.975667350769044	0.3296790599822998
bio2	8.986767354202271	0.330036124587059
bio2	8.9978673576355	0.33039318919181826
bio2	9.008967361068727	0.33075066208839415
bio2	9.020067364501953	0.3311081349849701
bio2	9.031167367935181	0.33146603405475616
bio2	9.042267371368409	0.3318239331245422
bio2	9.053367374801637	0.33218223303556443
bio2	9.064467378234864	0.3325405329465866
bio2	9.07556738166809	0.3328992486000061
bio2	9.086667385101318	0.3332579642534256
bio2	9.097767388534546	0.3336171120405197
bio2	9.108867391967774	0.3339762598276138
bio2	9.119967395401002	0.33433579802513125
bio2	9.13106739883423	0.33469533622264863
bio2	9.142167402267457	0.3350553050637245
bio2	9.153267405700685	0.3354152739048004
bio2	9.164367409133911	0.33577563911676406
bio2	9.175467412567139	0.3361360043287277
bio2	9.186567416000367	0.3364967703819275
bio2	9.197667419433595	0.3368575364351273
bio2	9.208767422866822	0.33721873015165327
bio2	9.219867426300048	0.3375799238681793
bio2	9.230967429733276	0.33794150352478025
bio2	9.242067433166504	0.33830308318138125
bio2	9.253167436599732	0.3386650711297989
bio2	9.26426744003296	0.33902705907821656
bio2	9.275367443466187	0.3393894642591476
bio2	9.286467446899415	0.33975186944007874
bio2	9.297567450332643	0.3401146575808525
bio2	9.308667453765871	0.3404774457216263
bio2	9.319767457199097	0.3408406525850296
bio2	9.330867460632325	0.3412038594484329
bio2	9.341967464065553	0.34156745225191115
bio2	9.35306746749878	0.3419310450553894
bio2	9.364167470932008	0.3422950357198715
bio2	9.375267474365234	0.34265902638435364
bio2	9.386367477798462	0.3430234223604202
bio2	9.39746748123169	0.3433878183364868
bio2	9.408567484664918	0.3437525987625122
bio2	9.419667488098145	0.3441173791885376
bio2	9.430767491531373	0.3444825679063797
bio2	9.441867494964601	0.3448477566242218
bio2	9.452967498397829	0.345213320851326
bio2	9.464067501831055	0.34557888507843015
bio2	9.475167505264283	0.34594483971595763
bio2	9.48626750869751	0.3463107943534851
bio2	9.497367512130738	0.3466771572828293
bio2	9.508467515563966	0.34704352021217344
bio2	9.519567518997192	0.3474102556705475
bio2	9.53066752243042	0.3477769911289215
bio2	9.541767525863648	0.34814412593841554
bio2	9.552867529296876	0.34851126074790956
bio2	9.563967532730103	0.34887876361608505
bio2	9.575067536163331	0.34924626648426055
bio2	9.586167539596559	0.34961415380239486
bio2	9.597267543029785	0.34998204112052916
bio2	9.608367546463013	0.3503503292798996
bio2	9.61946754989624	0.35071861743927
bio2	9.630567553329469	0.35108727067708967
bio2	9.641667556762696	0.3514559239149094
bio2	9.652767560195922	0.35182497203350066
bio2	9.66386756362915	0.352194020152092
bio2	9.674967567062378	0.35256342589855194
bio2	9.686067570495606	0.3529328316450119
bio2	9.697167573928834	0.3533026188611984
bio2	9.708267577362061	0.3536724060773849
bio2	9.71936758079529	0.3540425837039948
bio2	9.730467584228517	0.35441276133060456
bio2	9.741567587661743	0.354783296585083
bio2	9.752667591094971	0.35515383183956145
bio2	9.763767594528199	0.3555247560143471
bio2	9.774867597961427	0.3558956801891327
bio2	9.785967601394654	0.35626695603132247
bio2	9.79706760482788	0.3566382318735123
bio2	9.808167608261108	0.35700987577438353
bio2	9.819267611694336	0.35738151967525483
bio2	9.830367615127564	0.3577535539865494
bio2	9.841467618560792	0.3581255882978439
bio2	9.85256762199402	0.3584979668259621
bio2	9.863667625427247	0.3588703453540802
bio2	9.874767628860475	0.35924310237169266
bio2	9.885867632293701	0.3596158593893051
bio2	9.896967635726929	0.3599889695644379
bio2	9.908067639160157	0.36036207973957063
bio2	9.919167642593385	0.36073554754257203
bio2	9.930267646026612	0.36110901534557344
bio2	9.941367649459838	0.36148286163806914
bio2	9.952467652893066	0.3618567079305649
bio2	9.963567656326294	0.3622308924794197
bio2	9.974667659759522	0.36260507702827455
bio2	9.98576766319275	0.3629796415567398
bio2	9.996867666625977	0.3633542060852051
bio2	10.007967670059205	0.36372910141944886
bio2	10.019067673492433	0.36410399675369265
bio2	10.030167676925661	0.3644792526960373
bio2	10.041267680358887	0.364854508638382
bio2	10.052367683792115	0.3652301296591759
bio2	10.063467687225343	0.3656057506799698
bio2	10.07456769065857	0.36598170548677444
bio2	10.085667694091798	0.3663576602935791
bio2	10.096767697525024	0.3667339697480202
bio2	10.107867700958252	0.36711027920246125
bio2	10.11896770439148	0.36748694330453874
bio2	10.130067707824708	0.3678636074066162
bio2	10.141167711257935	0.3682406052947044
bio2	10.152267714691163	0.3686176031827927
bio2	10.163367718124391	0.3689949601888657
bio2	10.174467721557619	0.3693723171949387
bio2	10.185567724990845	0.3697500005364418
bio2	10.196667728424073	0.3701276838779449
bio2	10.2077677318573	0.37050570696592333
bio2	10.218867735290528	0.3708837300539017
bio2	10.229967738723756	0.37126211225986483
bio2	10.241067742156982	0.3716404944658279
bio2	10.25216774559021	0.37201919555664065
bio2	10.263267749023438	0.3723978966474533
bio2	10.274367752456666	0.3727769508957863
bio2	10.285467755889893	0.3731560051441193
bio2	10.296567759323121	0.37353537827730177
bio2	10.307667762756349	0.3739147514104843
bio2	10.318767766189577	0.37429445534944533
bio2	10.329867769622805	0.37467415928840636
bio2	10.34096777305603	0.3750542089343071
bio2	10.352067776489259	0.37543425858020785
bio2	10.363167779922486	0.37581462115049363
bio2	10.374267783355712	0.3761949837207794
bio2	10.38536778678894	0.37657569348812103
bio2	10.396467790222168	0.37695640325546265
bio2	10.407567793655396	0.3773374199867249
bio2	10.418667797088624	0.37771843671798705
bio2	10.429767800521851	0.37809977531433103
bio2	10.44086780395508	0.37848111391067507
bio2	10.451967807388307	0.37886279821395874
bio2	10.463067810821533	0.3792444825172424
bio2	10.474167814254761	0.37962646484375
bio2	10.485267817687989	0.38000844717025756
bio2	10.496367821121217	0.38039076775312425
bio2	10.507467824554444	0.3807730883359909
bio2	10.51856782798767	0.3811557054519653
bio2	10.529667831420898	0.38153832256793974
bio2	10.540767834854126	0.38192125856876374
bio2	10.551867838287354	0.3823041945695877
bio2	10.562967841720582	0.3826874613761902
bio2	10.57406784515381	0.38307072818279264
bio2	10.585167848587037	0.3834542900323868
bio2	10.596267852020265	0.3838378518819809
bio2	10.607367855453493	0.38422174006700516
bio2	10.618467858886719	0.38460562825202943
bio2	10.629567862319947	0.38498980849981307
bio2	10.640667865753175	0.38537398874759676
bio2	10.651767869186402	0.38575847297906873
bio2	10.66286787261963	0.38614295721054076
bio2	10.673967876052856	0.3865277647972107
bio2	10.685067879486084	0.3869125723838806
bio2	10.696167882919312	0.38729766607284544
bio2	10.70726788635254	0.3876827597618103
bio2	10.718367889785767	0.3880681708455086
bio2	10.729467893218995	0.38845358192920687
bio2	10.740567896652223	0.3888392761349678
bio2	10.751667900085451	0.3892249703407288
bio2	10.762767903518677	0.3896109640598297
bio2	10.773867906951905	0.3899969577789307
bio2	10.784967910385133	0.39038326442241666
bio2	10.79606791381836	0.3907695710659027
bio2	10.807167917251588	0.3911561518907547
bio2	10.818267920684814	0.3915427327156067
bio2	10.829367924118042	0.3919296070933342
bio2	10.84046792755127	0.3923164814710617
bio2	10.851567930984498	0.39270365983247757
bio2	10.862667934417725	0.39309083819389345
bio2	10.873767937850953	0.39347829222679137
bio2	10.884867941284181	0.39386574625968934
bio2	10.895967944717409	0.39425350576639173
bio2	10.907067948150635	0.3946412652730942
bio2	10.918167951583863	0.3950292870402336
bio2	10.92926795501709	0.395417308807373
bio2	10.940367958450318	0.3958056181669235
bio2	10.951467961883544	0.396193927526474
bio2	10.962567965316772	0.3965825319290161
bio2	10.97366796875	0.3969711363315582
bio2	10.984767972183228	0.39736000299453733
bio2	10.995867975616456	0.3977488696575165
bio2	11.006967979049683	0.39813803136348724
bio2	11.018067982482911	0.398527193069458
bio2	11.02916798591614	0.39891661554574964
bio2	11.040267989349367	0.39930603802204134
bio2	11.051367992782595	0.3996957287192345
bio2	11.06246799621582	0.4000854194164276
bio2	11.073567999649049	0.40047540366649625
bio2	11.084668003082275	0.40086538791656495
bio2	11.095768006515504	0.4012556225061418
bio2	11.10686800994873	0.4016458570957184
bio2	11.117968013381958	0.40203637480735777
bio2	11.129068016815186	0.4024268925189972
bio2	11.140168020248414	0.4028176605701447
bio2	11.151268023681641	0.40320842862129214
bio2	11.16236802711487	0.4035994663834572
bio2	11.173468030548097	0.40399050414562226
bio2	11.184568033981325	0.4043818131089211
bio2	11.195668037414551	0.4047731220722198
bio2	11.20676804084778	0.40516467839479453
bio2	11.217868044281007	0.40555623471736907
bio2	11.228968047714234	0.4059480637311935
bio2	11.24006805114746	0.406339892745018
bio2	11.251168054580688	0.4067319631576538
bio2	11.262268058013916	0.4071240335702896
bio2	11.273368061447144	0.40751635283231735
bio2	11.284468064880372	0.4079086720943451
bio2	11.2955680683136	0.4083012670278549
bio2	11.306668071746827	0.40869386196136476
bio2	11.317768075180055	0.40908668637275697
bio2	11.328868078613283	0.4094795107841492
bio2	11.33996808204651	0.40987260490655897
bio2	11.351068085479737	0.4102656990289688
bio2	11.362168088912965	0.4106590196490288
bio2	11.373268092346192	0.41105234026908877
bio2	11.38436809577942	0.41144590377807616
bio2	11.395468099212646	0.4118394672870636
bio2	11.406568102645874	0.41223329305648804
bio2	11.417668106079102	0.41262711882591246
bio2	11.42876810951233	0.4130211681127548
bio2	11.439868112945557	0.4134152173995972
bio2	11.450968116378785	0.4138095200061798
bio2	11.462068119812013	0.41420382261276245
bio2	11.473168123245241	0.41459834575653076
bio2	11.484268126678469	0.4149928689002991
bio2	11.495368130111697	0.41538762748241426
bio2	11.506468133544923	0.41578238606452944
bio2	11.517568136978149	0.4161773920059204
bio2	11.528668140411376	0.4165723979473114
bio2	11.539768143844604	0.4169676169753075
bio2	11.550868147277832	0.41736283600330354
bio2	11.56196815071106	0.4177583009004593
bio2	11.573068154144288	0.41815376579761504
bio2	11.584168157577516	0.4185494422912598
bio2	11.595268161010743	0.4189451187849045
bio2	11.606368164443971	0.41934101581573485
bio2	11.617468167877199	0.4197369128465652
bio2	11.628568171310425	0.42013305127620687
bio2	11.639668174743655	0.4205291897058487
bio2	11.65076817817688	0.42092553377151487
bio2	11.661868181610108	0.4213218778371811
bio2	11.672968185043334	0.4217184379696846
bio2	11.684068188476562	0.4221149981021881
bio2	11.69516819190979	0.42251179069280625
bio2	11.706268195343018	0.4229085832834244
bio2	11.717368198776246	0.4233055740594864
bio2	11.728468202209474	0.4237025648355484
bio2	11.739568205642701	0.42409978359937667
bio2	11.75066820907593	0.424497002363205
bio2	11.761768212509157	0.4248944118618965
bio2	11.772868215942385	0.4252918213605881
bio2	11.78396821937561	0.4256894439458847
bio2	11.795068222808839	0.42608706653118134
bio2	11.806168226242066	0.4264849066734314
bio2	11.817268229675294	0.42688274681568145
bio2	11.82836823310852	0.4272807762026787
bio2	11.839468236541748	0.4276788055896759
bio2	11.850568239974976	0.4280770540237427
bio2	11.861668243408204	0.42847530245780946
bio2	11.872768246841432	0.42887372970581056
bio2	11.88386825027466	0.42927215695381166
bio2	11.894968253707887	0.42967078536748887
bio2	11.906068257141115	0.4300694137811661
bio2	11.917168260574343	0.4304682552814484
bio2	11.92826826400757	0.43086709678173063
bio2	11.939368267440797	0.4312661126255989
bio2	11.950468270874024	0.43166512846946714
bio2	11.96156827430725	0.43206435292959205
bio2	11.97266827774048	0.4324635773897171
bio2	11.983768281173706	0.4328629717230797
bio2	11.994868284606934	0.43326236605644225
bio2	12.005968288040162	0.43366194814443587
bio2	12.01706829147339	0.4340615302324295
bio2	12.028168294906617	0.4344613149762154
bio2	12.039268298339845	0.4348610997200012
bio2	12.050368301773073	0.43526104986667635
bio2	12.0614683052063	0.43566100001335145
bio2	12.072568308639527	0.43606114834547033
bio2	12.083668312072756	0.4364612966775894
bio2	12.094768315505982	0.43686160296201704
bio2	12.10586831893921	0.4372619092464447
bio2	12.116968322372436	0.4376623973250389
bio2	12.128068325805664	0.43806288540363314
bio2	12.139168329238892	0.43846355676651
bio2	12.15026833267212	0.4388642281293869
bio2	12.161368336105348	0.4392650619149208
bio2	12.172468339538575	0.4396658957004547
bio2	12.183568342971803	0.4400669127702713
bio2	12.194668346405031	0.44046792984008787
bio2	12.205768349838259	0.44086909890174864
bio2	12.216868353271487	0.4412702679634094
bio2	12.227968356704713	0.4416716009378433
bio2	12.23906836013794	0.4420729339122772
bio2	12.250168363571168	0.44247444719076157
bio2	12.261268367004396	0.44287596046924593
bio2	12.272368370437622	0.4432776182889938
bio2	12.28346837387085	0.44367927610874175
bio2	12.294568377304078	0.44408110678195956
bio2	12.305668380737306	0.4444829374551773
bio2	12.316768384170533	0.4448849126696587
bio2	12.327868387603761	0.44528688788414
bio2	12.338968391036989	0.4456890136003494
bio2	12.350068394470215	0.44609113931655886
bio2	12.361168397903445	0.44649343639612205
bio2	12.37226840133667	0.4468957334756851
bio2	12.383368404769898	0.4472981631755829
bio2	12.394468408203124	0.44770059287548064
bio2	12.405568411636352	0.44810317307710645
bio2	12.41666841506958	0.4485057532787323
bio2	12.427768418502808	0.44890849143266676
bio2	12.438868421936036	0.44931122958660125
bio2	12.449968425369264	0.449714095890522
bio2	12.461068428802491	0.45011696219444275
bio2	12.47216843223572	0.4505199894309044
bio2	12.483268435668947	0.450923016667366
bio2	12.494368439102175	0.4513261646032333
bio2	12.5054684425354	0.45172931253910065
bio2	12.516568445968629	0.4521325945854187
bio2	12.527668449401856	0.4525358766317368
bio2	12.538768452835084	0.45293931365013124
bio2	12.54986845626831	0.4533427506685257
bio2	12.560968459701538	0.4537462994456291
bio2	12.572068463134766	0.4541498482227325
bio2	12.583168466567994	0.45455354899168016
bio2	12.594268470001222	0.45495724976062774
bio2	12.60536847343445	0.45536105781793595
bio2	12.616468476867677	0.4557648658752441
bio2	12.627568480300905	0.4561688035726547
bio2	12.638668483734133	0.4565727412700653
bio2	12.64976848716736	0.4569768160581589
bio2	12.660868490600587	0.45738089084625244
bio2	12.671968494033814	0.4577850714325905
bio2	12.68306849746704	0.4581892520189285
bio2	12.69416850090027	0.4585935667157174
bio2	12.705268504333496	0.4589978814125061
bio2	12.716368507766724	0.459402297437191
bio2	12.727468511199952	0.4598067134618759
bio2	12.73856851463318	0.4602112427353859
bio2	12.749668518066407	0.46061577200889586
bio2	12.760768521499635	0.46102043241262436
bio2	12.771868524932863	0.46142509281635286
bio2	12.78296852836609	0.46182984560728074
bio2	12.794068531799317	0.46223459839820863
bio2	12.805168535232546	0.4626394778490067
bio2	12.816268538665772	0.4630443572998047
bio2	12.827368542099	0.46344932317733767
bio2	12.838468545532226	0.4638542890548706
bio2	12.849568548965454	0.4642593592405319
bio2	12.860668552398682	0.46466442942619324
bio2	12.87176855583191	0.46506961435079575
bio2	12.882868559265138	0.46547479927539825
bio2	12.893968562698365	0.4658800706267357
bio2	12.905068566131593	0.46628534197807314
bio2	12.916168569564821	0.4666907265782356
bio2	12.927268572998049	0.4670961111783981
bio2	12.938368576431277	0.4675015717744827
bio2	12.949468579864503	0.4679070323705673
bio2	12.96056858329773	0.46831258535385134
bio2	12.971668586730958	0.4687181383371353
bio2	12.982768590164186	0.4691237971186638
bio2	12.993868593597412	0.46952945590019224
bio2	13.00496859703064	0.46993518620729446
bio2	13.016068600463868	0.4703409165143967
bio2	13.027168603897096	0.470746748149395
bio2	13.038268607330323	0.4711525797843933
bio2	13.049368610763551	0.471558478474617
bio2	13.060468614196779	0.4719643771648407
bio2	13.071568617630005	0.47237035483121864
bio2	13.082668621063235	0.47277633249759676
bio2	13.09376862449646	0.4731824055314064
bio2	13.104868627929688	0.4735884785652161
bio2	13.115968631362914	0.4739946126937866
bio2	13.127068634796142	0.47440074682235717
bio2	13.13816863822937	0.4748069703578949
bio2	13.149268641662598	0.47521319389343264
bio2	13.160368645095826	0.4756194740533829
bio2	13.171468648529054	0.47602575421333315
bio2	13.182568651962281	0.4764320984482765
bio2	13.19366865539551	0.4768384426832199
bio2	13.204768658828737	0.47724487632513046
bio2	13.215868662261965	0.477651309967041
bio2	13.22696866569519	0.47805778980255126
bio2	13.238068669128419	0.47846426963806155
bio2	13.249168672561646	0.4788708105683327
bio2	13.260268675994874	0.47927735149860384
bio2	13.2713686794281	0.4796839714050293
bio2	13.282468682861328	0.48009059131145476
bio2	13.293568686294556	0.48049724847078323
bio2	13.304668689727784	0.4809039056301117
bio2	13.315768693161012	0.48131063878536223
bio2	13.32686869659424	0.4817173719406128
bio2	13.337968700027467	0.4821241408586502
bio2	13.349068703460695	0.4825309097766876
bio2	13.360168706893923	0.48293772637844085
bio2	13.37126871032715	0.4833445429801941
bio2	13.382368713760377	0.4837514266371727
bio2	13.393468717193604	0.4841583102941513
bio2	13.40456872062683	0.48456522822380055
bio2	13.41566872406006	0.48497214615345
bio2	13.426768727493286	0.48537911772727965
bio2	13.437868730926514	0.48578608930110934
bio2	13.448968734359742	0.48619309067726135
bio2	13.46006873779297	0.48660009205341337
bio2	13.471168741226197	0.4870071291923523
bio2	13.482268744659425	0.4874141663312912
bio2	13.493368748092653	0.4878212586045265
bio2	13.50446875152588	0.48822835087776184
bio2	13.515568754959109	0.4886354610323906
bio2	13.526668758392336	0.4890425711870193
bio2	13.537768761825562	0.48944972902536393
bio2	13.54886876525879	0.4898568868637085
bio2	13.559968768692016	0.4902640625834464
bio2	13.571068772125246	0.4906712383031845
bio2	13.582168775558472	0.49107843935489653
bio2	13.5932687789917	0.4914856404066086
bio2	13.604368782424928	0.491892883181572
bio2	13.615468785858155	0.49230012595653533
bio2	13.626568789291383	0.4927073761820793
bio2	13.637668792724611	0.49311462640762327
bio2	13.648768796157839	0.49352191388607025
bio2	13.659868799591067	0.49392920136451723
bio2	13.670968803024293	0.4943364903330802
bio2	13.682068806457522	0.49474377930164337
bio2	13.693168809890748	0.4951510846614838
bio2	13.704268813323976	0.4955583900213242
bio2	13.715368816757202	0.4959657296538353
bio2	13.72646882019043	0.49637306928634645
bio2	13.737568823623658	0.49678039401769636
bio2	13.748668827056886	0.4971877187490463
bio2	13.759768830490113	0.497595077753067
bio2	13.770868833923341	0.4980024367570877
bio2	13.781968837356569	0.4984097868204117
bio2	13.793068840789797	0.49881713688373563
bio2	13.804168844223025	0.4992244869470596
bio2	13.815268847656252	0.4996318370103836
bio2	13.826368851089478	0.5000392079353333
bio2	13.837468854522704	0.5004465788602829
bio2	13.848568857955934	0.5008539319038391
bio2	13.85966886138916	0.5012612849473953
bio2	13.870768864822388	0.5016686514019966
bio2	13.881868868255616	0.502076017856598
bio2	13.892968871688844	0.5024833619594574
bio2	13.904068875122071	0.5028907060623169
bio2	13.9151688785553	0.5032980501651764
bio2	13.926268881988527	0.5037053942680358
bio2	13.937368885421755	0.5041127443313599
bio2	13.94846888885498	0.5045200943946838
bio2	13.95956889228821	0.5049274176359176
bio2	13.970668895721436	0.5053347408771515
bio2	13.981768899154664	0.5057420551776886
bio2	13.99286890258789	0.5061493694782258
bio2	14.003968906021118	0.5065566688776016
bio2	14.015068909454346	0.5069639682769775
bio2	14.026168912887574	0.5073712348937989
bio2	14.037268916320802	0.5077785015106201
bio2	14.04836891975403	0.5081857711076736
bio2	14.059468923187257	0.5085930407047272
bio2	14.070568926620485	0.5090002685785293
bio2	14.081668930053713	0.5094074964523315
bio2	14.09276893348694	0.5098146975040436
bio2	14.103868936920167	0.5102218985557556
bio2	14.114968940353394	0.5106290876865387
bio2	14.126068943786622	0.5110362768173218
bio2	14.13716894721985	0.5114434242248536
bio2	14.148268950653076	0.5118505716323852
bio2	14.159368954086304	0.5122577011585235
bio2	14.170468957519532	0.5126648306846618
bio2	14.18156896095276	0.5130719065666198
bio2	14.192668964385987	0.5134789824485779
bio2	14.203768967819215	0.5138860255479812
bio2	14.214868971252443	0.5142930686473847
bio2	14.22596897468567	0.5147000849246979
bio2	14.237068978118899	0.5151071012020111
bio2	14.248168981552126	0.5155140638351441
bio2	14.259268984985352	0.515921026468277
bio2	14.27036898841858	0.5163279592990875
bio2	14.281468991851806	0.5167348921298981
bio2	14.292568995285036	0.5171417564153671
bio2	14.303668998718262	0.5175486207008362
bio2	14.31476900215149	0.5179554432630539
bio2	14.325869005584718	0.5183622658252716
bio2	14.336969009017945	0.5187690496444702
bio2	14.348069012451173	0.5191758334636688
bio2	14.359169015884401	0.519582548737526
bio2	14.370269019317629	0.519989264011383
bio2	14.381369022750857	0.5203959494829178
bio2	14.392469026184083	0.5208026349544526
bio2	14.403569029617312	0.5212092429399491
bio2	14.414669033050538	0.5216158509254456
bio2	14.425769036483766	0.5220223933458328
bio2	14.436869039916992	0.5224289357662201
bio2	14.44796904335022	0.5228354334831238
bio2	14.459069046783448	0.5232419312000275
bio2	14.470169050216676	0.5236483484506607
bio2	14.481269053649903	0.524054765701294
bio2	14.492369057083131	0.5244611322879791
bio2	14.503469060516359	0.5248674988746643
bio2	14.514569063949587	0.5252737820148468
bio2	14.525669067382815	0.5256800651550293
bio2	14.536769070816042	0.5260862797498703
bio2	14.547869074249268	0.5264924943447113
bio2	14.558969077682496	0.5268986403942109
bio2	14.570069081115724	0.5273047864437104
bio2	14.581169084548952	0.5277108490467072
bio2	14.592269087982178	0.528116911649704
bio2	14.603369091415406	0.5285229086875916
bio2	14.614469094848634	0.5289289057254791
bio2	14.625569098281861	0.5293348073959351
bio2	14.63666910171509	0.529740709066391
bio2	14.647769105148317	0.5301465332508087
bio2	14.658869108581545	0.5305523574352264
bio2	14.66996911201477	0.5309581011533737
bio2	14.681069115448	0.531363844871521
bio2	14.692169118881226	0.5317694991827011
bio2	14.703269122314454	0.5321751534938812
bio2	14.71436912574768	0.5325807243585586
bio2	14.725469129180908	0.532986295223236
bio2	14.736569132614136	0.5333917617797852
bio2	14.747669136047364	0.5337972283363343
bio2	14.758769139480592	0.5342025965452194
bio2	14.76986914291382	0.5346079647541047
bio2	14.780969146347047	0.5350132495164871
bio2	14.792069149780275	0.5354185342788697
bio2	14.803169153213503	0.535823717713356
bio2	14.81426915664673	0.5362289011478424
bio2	14.825369160079957	0.5366339743137359
bio2	14.836469163513184	0.5370390474796295
bio2	14.847569166946412	0.5374440312385559
bio2	14.85866917037964	0.5378490149974823
bio2	14.869769173812868	0.5382538825273514
bio2	14.880869177246094	0.5386587500572204
bio2	14.891969180679322	0.5390635222196579
bio2	14.90306918411255	0.5394682943820953
bio2	14.914169187545777	0.5398729413747787
bio2	14.925269190979005	0.5402775883674622
bio2	14.936369194412233	0.540682128071785
bio2	14.947469197845459	0.5410866677761078
bio2	14.958569201278689	0.5414911091327668
bio2	14.969669204711915	0.5418955504894256
bio2	14.980769208145142	0.5422998428344726
bio2	14.99186921157837	0.5427041351795197
bio2	15.002969215011598	0.543108344078064
bio2	15.014069218444826	0.5435125529766083
bio2	15.025169221878054	0.5439166098833084
bio2	15.03626922531128	0.5443206667900086
bio2	15.047369228744508	0.5447246104478836
bio2	15.058469232177735	0.5451285541057587
bio2	15.069569235610963	0.5455323874950408
bio2	15.08066923904419	0.5459362208843231
bio2	15.091769242477419	0.5463399082422257
bio2	15.102869245910647	0.5467435956001282
bio2	15.113969249343873	0.5471471697092056
bio2	15.1250692527771	0.5475507438182831
bio2	15.136169256210328	0.5479541599750519
bio2	15.147269259643556	0.5483575761318207
bio2	15.158369263076784	0.5487608700990677
bio2	15.16946926651001	0.5491641640663147
bio2	15.18056926994324	0.5495673358440399
bio2	15.191669273376466	0.5499705076217651
bio2	15.202769276809693	0.5503735214471817
bio2	15.213869280242921	0.5507765352725983
bio2	15.224969283676149	0.5511794269084931
bio2	15.236069287109377	0.5515823185443878
bio2	15.247169290542603	0.551985040307045
bio2	15.25826929397583	0.5523877620697022
bio2	15.26936929740906	0.5527903467416764
bio2	15.280469300842286	0.5531929314136506
bio2	15.291569304275514	0.5535953789949417
bio2	15.30266930770874	0.5539978265762329
bio2	15.31376931114197	0.5544001132249832
bio2	15.324869314575198	0.5548023998737335
bio2	15.335969318008424	0.555204552412033
bio2	15.347069321441651	0.5556067049503326
bio2	15.358169324874877	0.5560086786746978
bio2	15.369269328308107	0.5564106523990631
bio2	15.380369331741335	0.5568124800920486
bio2	15.39146933517456	0.5572143077850342
bio2	15.402569338607789	0.55761598944664
bio2	15.413669342041016	0.5580176711082458
bio2	15.424769345474244	0.5584191679954529
bio2	15.435869348907472	0.5588206648826599
bio2	15.446969352340698	0.5592220187187195
bio2	15.458069355773928	0.559623372554779
bio2	15.469169359207154	0.5600245445966721
bio2	15.480269362640382	0.5604257166385651
bio2	15.49136936607361	0.5608267277479172
bio2	15.502469369506837	0.5612277388572693
bio2	15.513569372940065	0.561628594994545
bio2	15.524669376373291	0.5620294511318207
bio2	15.535769379806519	0.5624301105737686
bio2	15.546869383239748	0.5628307700157166
bio2	15.557969386672974	0.5632312744855881
bio2	15.569069390106202	0.5636317789554596
bio2	15.580169393539428	0.5640320956707001
bio2	15.591269396972658	0.5644324123859406
bio2	15.602369400405886	0.5648325443267822
bio2	15.613469403839112	0.5652326762676239
bio2	15.62456940727234	0.5656326472759247
bio2	15.635669410705567	0.5660326182842255
bio2	15.646769414138795	0.5664323925971985
bio2	15.657869417572023	0.5668321669101715
bio2	15.668969421005249	0.5672317564487457
bio2	15.680069424438479	0.5676313459873199
bio2	15.691169427871705	0.5680307626724244
bio2	15.702269431304932	0.5684301793575287
bio2	15.71336943473816	0.5688293933868408
bio2	15.724469438171388	0.569228607416153
bio2	15.735569441604616	0.5696276485919952
bio2	15.746669445037842	0.5700266897678375
bio2	15.75776944847107	0.5704255163669586
bio2	15.7688694519043	0.5708243429660798
bio2	15.779969455337525	0.571222972869873
bio2	15.791069458770753	0.5716216027736664
bio2	15.80216946220398	0.5720200538635254
bio2	15.813269465637209	0.5724185049533844
bio2	15.824369469070437	0.5728167355060577
bio2	15.835469472503663	0.5732149660587311
bio2	15.84656947593689	0.5736130237579345
bio2	15.857669479370118	0.5740110814571381
bio2	15.868769482803346	0.5744089096784591
bio2	15.879869486236574	0.5748067378997803
bio2	15.8909694896698	0.575204360485077
bio2	15.90206949310303	0.5756019830703736
bio2	15.913169496536256	0.5759994119405747
bio2	15.924269499969483	0.5763968408107758
bio2	15.935369503402711	0.5767940551042556
bio2	15.946469506835939	0.5771912693977356
bio2	15.957569510269167	0.5775882780551911
bio2	15.968669513702393	0.5779852867126465
bio2	15.97976951713562	0.5783820629119873
bio2	15.99086952056885	0.5787788391113281
bio2	16.001969524002078	0.57917540371418
bio2	16.013069527435306	0.5795719683170318
bio2	16.02416953086853	0.5799683153629303
bio2	16.03526953430176	0.5803646624088288
bio2	16.04636953773499	0.5807608187198638
bio2	16.057469541168214	0.581156975030899
bio2	16.06856954460144	0.5815528780221939
bio2	16.07966954803467	0.5819487810134888
bio2	16.090769551467897	0.5823444604873658
bio2	16.101869554901125	0.5827401399612426
bio2	16.11296955833435	0.583135586977005
bio2	16.12406956176758	0.5835310339927673
bio2	16.135169565200805	0.5839262634515763
bio2	16.146269568634033	0.5843214929103852
bio2	16.15736957206726	0.5847165167331696
bio2	16.168469575500488	0.5851115405559539
bio2	16.179569578933716	0.5855063050985336
bio2	16.190669582366944	0.5859010696411133
bio2	16.20176958580017	0.5862955868244171
bio2	16.2128695892334	0.5866901040077209
bio2	16.223969592666627	0.5870844036340713
bio2	16.235069596099855	0.5874787032604217
bio2	16.246169599533083	0.5878727495670318
bio2	16.25726960296631	0.588266795873642
bio2	16.26836960639954	0.5886606425046921
bio2	16.279469609832766	0.5890544891357422
bio2	16.290569613265994	0.5894480556249618
bio2	16.30166961669922	0.5898416221141816
bio2	16.31276962013245	0.5902349442243576
bio2	16.323869623565678	0.5906282663345337
bio2	16.3349696269989	0.5910213381052017
bio2	16.34606963043213	0.5914144098758698
bio2	16.35716963386536	0.5918072372674943
bio2	16.368269637298585	0.5922000646591187
bio2	16.379369640731813	0.5925926804542542
bio2	16.390469644165037	0.5929852962493897
bio2	16.40156964759827	0.5933776170015335
bio2	16.412669651031496	0.5937699377536774
bio2	16.42376965446472	0.5941620111465454
bio2	16.43486965789795	0.5945540845394135
bio2	16.445969661331176	0.594945901632309
bio2	16.457069664764404	0.5953377187252045
bio2	16.468169668197632	0.5957292705774307
bio2	16.47926967163086	0.596120822429657
bio2	16.490369675064088	0.5965121507644653
bio2	16.501469678497315	0.5969034790992737
bio2	16.512569681930543	0.5972945153713226
bio2	16.52366968536377	0.5976855516433716
bio2	16.534769688797	0.5980763137340546
bio2	16.545869692230227	0.5984670758247376
bio2	16.556969695663454	0.598857581615448
bio2	16.568069699096682	0.5992480874061584
bio2	16.57916970252991	0.5996383279561996
bio2	16.590269705963138	0.6000285685062409
bio2	16.601369709396366	0.6004185616970062
bio2	16.61246971282959	0.6008085548877716
bio2	16.62356971626282	0.6011982500553131
bio2	16.63466971969605	0.6015879452228546
bio2	16.645769723129273	0.6019773632287979
bio2	16.6568697265625	0.6023667812347412
bio2	16.66796972999573	0.6027559250593185
bio2	16.679069733428957	0.6031450688838959
bio2	16.690169736862185	0.6035339385271072
bio2	16.70126974029541	0.6039228081703186
bio2	16.71236974372864	0.604311427474022
bio2	16.723469747161865	0.6047000467777253
bio2	16.734569750595092	0.6050883561372757
bio2	16.74566975402832	0.6054766654968262
bio2	16.756769757461548	0.6058646857738494
bio2	16.767869760894776	0.6062527060508728
bio2	16.778969764328004	0.6066404432058334
bio2	16.79006976776123	0.6070281803607941
bio2	16.80116977119446	0.6074156254529953
bio2	16.812269774627687	0.6078030705451966
bio2	16.823369778060915	0.6081902354955673
bio2	16.834469781494143	0.6085774004459381
bio2	16.84556978492737	0.6089643061161041
bio2	16.8566697883606	0.6093512117862702
bio2	16.867769791793826	0.6097377866506577
bio2	16.878869795227054	0.6101243615150451
bio2	16.88996979866028	0.6105106472969055
bio2	16.90106980209351	0.6108969330787659
bio2	16.912169805526737	0.6112829178571701
bio2	16.92326980895996	0.6116689026355744
bio2	16.934369812393193	0.6120545983314515
bio2	16.945469815826417	0.6124402940273285
bio2	16.956569819259645	0.6128257185220718
bio2	16.967669822692873	0.6132111430168152
bio2	16.978769826126097	0.6135962337255477
bio2	16.98986982955933	0.6139813244342804
bio2	17.000969832992553	0.6143661081790924
bio2	17.01206983642578	0.6147508919239044
bio2	17.02316983985901	0.6151353776454925
bio2	17.034269843292236	0.6155198633670806
bio2	17.045369846725464	0.6156479597091675
bio2	17.05646985015869	0.6157760560512543
bio2	17.06756985359192	0.6157760560512543
bio2	17.078669857025147	0.6157760560512543
bio2	17.089769860458375	0.6157760560512543
bio2	17.100869863891603	0.6157760560512543
bio2	17.11196986732483	0.6157760560512543
bio2	17.12306987075806	0.6157760560512543
bio2	17.134169874191286	0.6157760560512543
bio2	17.145269877624514	0.6157760560512543
bio2	17.156369881057742	0.6157760560512543
bio2	17.16746988449097	0.6157760560512543
bio2	17.178569887924198	0.6157760560512543
bio2	17.189669891357426	0.6157760560512543
bio2	17.20076989479065	0.6157760560512543
bio2	17.21186989822388	0.6157760560512543
bio2	17.222969901657105	0.6157760560512543
bio2	17.234069905090333	0.6157760560512543
bio2	17.24516990852356	0.6157760560512543
bio2	17.25626991195679	0.6157760560512543
bio2	17.267369915390017	0.6157760560512543
bio2	17.27846991882324	0.6157760560512543
bio2	17.28956992225647	0.6157760560512543
bio2	17.3006699256897	0.6157760560512543
bio2	17.311769929122924	0.6157760560512543
bio2	17.322869932556152	0.6157760560512543
bio2	17.33396993598938	0.6157760560512543
bio2	17.345069939422608	0.6157760560512543
bio2	17.356169942855836	0.6157760560512543
bio2	17.367269946289063	0.6157760560512543
bio2	17.37836994972229	0.6157760560512543
bio2	17.38946995315552	0.6157760560512543
bio2	17.400569956588747	0.6157760560512543
bio2	17.411669960021975	0.6157760560512543
bio2	17.422769963455202	0.6157760560512543
bio2	17.43386996688843	0.6157760560512543
bio2	17.444969970321658	0.6157760560512543
bio2	17.456069973754886	0.6157760560512543
bio2	17.467169977188114	0.6157760560512543
bio2	17.47826998062134	0.6157760560512543
bio2	17.48936998405457	0.6157760560512543
bio2	17.500469987487794	0.6157760560512543
bio2	17.51156999092102	0.6157760560512543
bio2	17.522669994354253	0.6157760560512543
bio2	17.533769997787477	0.6157760560512543
bio2	17.544870001220705	0.6157760560512543
bio2	17.55597000465393	0.6157760560512543
bio2	17.56707000808716	0.6157760560512543
bio2	17.57817001152039	0.6157760560512543
bio2	17.589270014953613	0.6157760560512543
bio2	17.60037001838684	0.6157760560512543
bio2	17.611470021820068	0.6157760560512543
bio2	17.622570025253296	0.6157760560512543
bio2	17.633670028686524	0.6157760560512543
bio2	17.64477003211975	0.6157760560512543
bio2	17.65587003555298	0.6157760560512543
bio2	17.666970038986207	0.6157760560512543
bio2	17.678070042419435	0.6157760560512543
bio2	17.689170045852663	0.6157760560512543
bio2	17.70027004928589	0.6157760560512543
bio2	17.71137005271912	0.6157760560512543
bio2	17.722470056152346	0.6157760560512543
bio2	17.733570059585574	0.6157760560512543
bio2	17.744670063018802	0.6157760560512543
bio2	17.75577006645203	0.6157760560512543
bio2	17.766870069885258	0.6157760560512543
bio2	17.777970073318482	0.6157760560512543
bio2	17.78907007675171	0.6157760560512543
bio2	17.80017008018494	0.6157760560512543
bio2	17.811270083618165	0.6157760560512543
bio2	17.822370087051393	0.6157760560512543
bio2	17.833470090484617	0.6157760560512543
bio2	17.84457009391785	0.6157760560512543
bio2	17.855670097351076	0.6157760560512543
bio2	17.8667701007843	0.6157760560512543
bio2	17.87787010421753	0.6157760560512543
bio2	17.888970107650756	0.6157760560512543
bio2	17.900070111083984	0.6157760560512543
bio2	17.911170114517212	0.6157760560512543
bio2	17.92227011795044	0.6157760560512543
bio2	17.933370121383668	0.6157760560512543
bio2	17.944470124816895	0.6157760560512543
bio2	17.955570128250123	0.6157760560512543
bio2	17.96667013168335	0.6157760560512543
