# Supplementary material for: The potential habitat of Phlomoides rotata in Tibet was based on an optimized MaxEnt model
Source: Front Plant Sci. 2025 Jun 3;16:1560603. doi: 10.3389/fpls.2025.1560603 (PMC12170608; doi:10.3389/fpls.2025.1560603)
Supplement: Supplementary file 2 [file DataSheet2.csv]

variable	x	y
bio4	329.6634002685547	0.7631247758865356
bio4	330.39753040771484	0.7631247758865356
bio4	331.131660546875	0.7631247758865356
bio4	331.86579068603515	0.7631247758865356
bio4	332.59992082519534	0.7631247758865356
bio4	333.33405096435547	0.7631247758865356
bio4	334.06818110351566	0.7631247758865356
bio4	334.8023112426758	0.7631247758865356
bio4	335.53644138183597	0.7631247758865356
bio4	336.2705715209961	0.7631247758865356
bio4	337.0047016601563	0.7631247758865356
bio4	337.7388317993164	0.7631247758865356
bio4	338.4729619384766	0.7631247758865356
bio4	339.20709207763673	0.7631247758865356
bio4	339.9412222167969	0.7631247758865356
bio4	340.67535235595705	0.7631247758865356
bio4	341.40948249511723	0.7631247758865356
bio4	342.14361263427736	0.7631247758865356
bio4	342.87774277343755	0.7631247758865356
bio4	343.6118729125977	0.7631247758865356
bio4	344.34600305175786	0.7631247758865356
bio4	345.080133190918	0.7631247758865356
bio4	345.8142633300781	0.7631247758865356
bio4	346.5483934692383	0.7631247758865356
bio4	347.28252360839844	0.7631247758865356
bio4	348.0166537475586	0.7631247758865356
bio4	348.75078388671875	0.7631247758865356
bio4	349.48491402587894	0.7631247758865356
bio4	350.21904416503907	0.7631247758865356
bio4	350.95317430419925	0.7631247758865356
bio4	351.6873044433594	0.7631247758865356
bio4	352.42143458251957	0.7631247758865356
bio4	353.1555647216797	0.7631247758865356
bio4	353.8896948608399	0.7631247758865356
bio4	354.623825	0.7631247758865356
bio4	355.3579551391602	0.7631247758865356
bio4	356.0920852783203	0.7631247758865356
bio4	356.8262154174805	0.7631247758865356
bio4	357.56034555664064	0.7631247758865356
bio4	358.2944756958008	0.7631247758865356
bio4	359.02860583496096	0.7631247758865356
bio4	359.76273597412114	0.7631247758865356
bio4	360.49686611328127	0.7631247758865356
bio4	361.2309962524414	0.7631247758865356
bio4	361.9651263916016	0.7631247758865356
bio4	362.6992565307618	0.7631247758865356
bio4	363.4333866699219	0.7631247758865356
bio4	364.16751680908203	0.7631247758865356
bio4	364.9016469482422	0.7631247758865356
bio4	365.6357770874024	0.7631247758865356
bio4	366.36990722656253	0.7631247758865356
bio4	367.10403736572266	0.7631247758865356
bio4	367.83816750488285	0.7631247758865356
bio4	368.572297644043	0.7631247758865356
bio4	369.30642778320316	0.7631247758865356
bio4	370.0405579223633	0.7631247758865356
bio4	370.7746880615235	0.7631247758865356
bio4	371.5088182006836	0.7631247758865356
bio4	372.2429483398438	0.7631247758865356
bio4	372.9770784790039	0.7631247758865356
bio4	373.7112086181641	0.7631247758865356
bio4	374.44533875732424	0.7631247758865356
bio4	375.1794688964844	0.7631247758865356
bio4	375.91359903564455	0.7631247758865356
bio4	376.64772917480474	0.7631247758865356
bio4	377.38185931396487	0.7631247758865356
bio4	378.11598945312505	0.7631247758865356
bio4	378.8501195922852	0.7631247758865356
bio4	379.5842497314453	0.7631247758865356
bio4	380.3183798706055	0.7631247758865356
bio4	381.0525100097657	0.7631247758865356
bio4	381.7866401489258	0.7631247758865356
bio4	382.52077028808594	0.7631247758865356
bio4	383.2549004272461	0.7631247758865356
bio4	383.98903056640626	0.7631247758865356
bio4	384.72316070556644	0.7631247758865356
bio4	385.4572908447266	0.7631247758865356
bio4	386.19142098388676	0.7631247758865356
bio4	386.9255511230469	0.7631247758865356
bio4	387.6596812622071	0.7631247758865356
bio4	388.3938114013672	0.7631247758865356
bio4	389.1279415405274	0.7631247758865356
bio4	389.8620716796875	0.7631247758865356
bio4	390.5962018188477	0.7630140006542205
bio4	391.33033195800783	0.7629032254219055
bio4	392.064462097168	0.762569198012352
bio4	392.79859223632815	0.7622351706027984
bio4	393.53272237548833	0.7618986010551453
bio4	394.26685251464846	0.761562031507492
bio4	395.0009826538086	0.7612229019403458
bio4	395.7351127929688	0.7608837723731995
bio4	396.46924293212896	0.7605420857667923
bio4	397.2033730712891	0.7602003991603852
bio4	397.9375032104492	0.7598561346530914
bio4	398.6716333496094	0.7595118701457977
bio4	399.40576348876954	0.7591650277376175
bio4	400.1398936279297	0.7588181853294372
bio4	400.87402376708985	0.7584687411785126
bio4	401.60815390625004	0.7581192970275878
bio4	402.3422840454102	0.7577672660350799
bio4	403.07641418457035	0.757415235042572
bio4	403.8105443237305	0.7570605725049973
bio4	404.54467446289067	0.7567059099674225
bio4	405.2788046020508	0.7563486427068711
bio4	406.012934741211	0.7559913754463196
bio4	406.7470648803711	0.7556314677000046
bio4	407.48119501953124	0.7552715599536896
bio4	408.2153251586914	0.7549090057611465
bio4	408.9494552978516	0.7545464515686036
bio4	409.68358543701174	0.7541812539100647
bio4	410.41771557617193	0.7538160562515259
bio4	411.15184571533206	0.7534481942653656
bio4	411.88597585449224	0.7530803322792053
bio4	412.6201059936524	0.7527098000049591
bio4	413.3542361328125	0.7523392677307129
bio4	414.0883662719727	0.751966056227684
bio4	414.8224964111328	0.7515928447246552
bio4	415.556626550293	0.7512169420719147
bio4	416.29075668945313	0.7508410394191742
bio4	417.0248868286133	0.7504624456167222
bio4	417.7590169677735	0.7500838518142701
bio4	418.49314710693363	0.749702537059784
bio4	419.22727724609376	0.7493212223052979
bio4	419.96140738525395	0.7489371806383133
bio4	420.6955375244141	0.7485531389713287
bio4	421.42966766357426	0.7481663793325424
bio4	422.1637978027344	0.7477796196937561
bio4	422.8979279418946	0.7473901122808456
bio4	423.6320580810547	0.7470006048679352
bio4	424.3661882202149	0.746608343720436
bio4	425.100318359375	0.746216082572937
bio4	425.83444849853515	0.7458210676908493
bio4	426.56857863769534	0.7454260528087616
bio4	427.3027087768555	0.7450282603502274
bio4	428.03683891601565	0.7446304678916931
bio4	428.7709690551758	0.7442299008369446
bio4	429.50509919433597	0.7438293337821961
bio4	430.23922933349616	0.7434259802103043
bio4	430.9733594726563	0.7430226266384125
bio4	431.7074896118164	0.7426164656877517
bio4	432.4416197509766	0.742210304737091
bio4	433.17574989013673	0.7418013244867325
bio4	433.9098800292969	0.7413923442363739
bio4	434.64401016845704	0.7409805595874787
bio4	435.37814030761723	0.7405687749385834
bio4	436.1122704467774	0.7401541560888291
bio4	436.84640058593754	0.7397395372390747
bio4	437.5805307250977	0.7393220692873002
bio4	438.31466086425786	0.7389046013355255
bio4	439.048791003418	0.7384842902421951
bio4	439.7829211425782	0.7380639791488648
bio4	440.5170512817383	0.7376407951116561
bio4	441.25118142089843	0.7372176110744476
bio4	441.9853115600586	0.7367915689945221
bio4	442.7194416992188	0.7363655269145966
bio4	443.45357183837893	0.7359365969896317
bio4	444.1877019775391	0.7355076670646667
bio4	444.92183211669925	0.7350758522748947
bio4	445.65596225585944	0.7346440374851226
bio4	446.39009239501956	0.7342093139886856
bio4	447.1242225341797	0.7337745904922486
bio4	447.8583526733399	0.7333369731903077
bio4	448.5924828125	0.7328993558883667
bio4	449.3266129516602	0.7324587970972061
bio4	450.0607430908203	0.7320182383060455
bio4	450.7948732299805	0.7315747559070587
bio4	451.5290033691407	0.7311312735080719
bio4	452.2631335083008	0.7306848526000976
bio4	452.99726364746095	0.7302384316921234
bio4	453.73139378662114	0.7297890484333038
bio4	454.46552392578127	0.7293396651744842
bio4	455.19965406494146	0.7288873314857482
bio4	455.9337842041016	0.7284349977970124
bio4	456.66791434326177	0.7279796808958053
bio4	457.4020444824219	0.7275243639945984
bio4	458.1361746215821	0.7270660728216172
bio4	458.8703047607422	0.7266077816486358
bio4	459.60443489990234	0.7261465013027191
bio4	460.33856503906253	0.7256852209568023
bio4	461.0726951782227	0.725220936536789
bio4	461.80682531738285	0.7247566521167755
bio4	462.540955456543	0.7242893487215042
bio4	463.27508559570316	0.723822045326233
bio4	464.00921573486335	0.7233517289161682
bio4	464.7433458740235	0.7228814125061035
bio4	465.4774760131836	0.7224080681800842
bio4	466.2116061523438	0.721934723854065
bio4	466.945736291504	0.7214583396911621
bio4	467.6798664306641	0.7209819555282593
bio4	468.41399656982423	0.7205025136470795
bio4	469.14812670898436	0.7200230717658996
bio4	469.8822568481446	0.7195405721664428
bio4	470.61638698730474	0.7190580725669861
bio4	471.35051712646487	0.7185725063085556
bio4	472.084647265625	0.7180869400501251
bio4	472.8187774047852	0.717598295211792
bio4	473.55290754394537	0.7171096503734589
bio4	474.2870376831055	0.7166179120540619
bio4	475.0211678222657	0.7161261737346649
bio4	475.7552979614258	0.7156313389539719
bio4	476.489428100586	0.7151365041732788
bio4	477.2235582397461	0.7146385610103607
bio4	477.95768837890625	0.7141406178474426
bio4	478.69181851806644	0.7136395663022995
bio4	479.4259486572266	0.7131385147571564
bio4	480.16007879638676	0.7126343280076981
bio4	480.8942089355469	0.7121301412582397
bio4	481.62833907470707	0.7116228193044662
bio4	482.36246921386726	0.7111154973506928
bio4	483.0965993530274	0.7106050252914429
bio4	483.8307294921875	0.710094553232193
bio4	484.5648596313477	0.7095809280872345
bio4	485.29898977050783	0.709067302942276
bio4	486.033119909668	0.7085505187511444
bio4	486.76725004882815	0.7080337345600128
bio4	487.50138018798833	0.707513764500618
bio4	488.2355103271485	0.7069937944412231
bio4	488.96964046630865	0.7064706563949585
bio4	489.7037706054688	0.7059475183486938
bio4	490.4379007446289	0.7054211765527725
bio4	491.17203088378915	0.7048948347568512
bio4	491.9061610229493	0.7043652981519699
bio4	492.6402911621094	0.7038357615470886
bio4	493.37442130126954	0.7033030152320862
bio4	494.1085514404297	0.7027702689170837
bio4	494.8426815795899	0.7022343039512634
bio4	495.57681171875004	0.7016983389854431
bio4	496.31094185791017	0.7011591494083405
bio4	497.04507199707035	0.7006199598312378
bio4	497.77920213623054	0.7000775337219238
bio4	498.51333227539067	0.6995351076126098
bio4	499.2474624145508	0.6989894330501556
bio4	499.9815925537109	0.6984437584877015
bio4	500.71572269287117	0.697894835472107
bio4	501.4498528320313	0.6973459124565125
bio4	502.1839829711914	0.6967937290668488
bio4	502.9181131103516	0.6962415456771851
bio4	503.65224324951174	0.6956860899925232
bio4	504.3863733886719	0.6951306343078614
bio4	505.12050352783206	0.6945718973875046
bio4	505.85463366699224	0.6940131604671478
bio4	506.5887638061524	0.6934511452913285
bio4	507.32289394531256	0.692889130115509
bio4	508.0570240844727	0.6923238158226013
bio4	508.7911542236328	0.6917585015296936
bio4	509.52528436279306	0.6911899000406265
bio4	510.2594145019532	0.6906212985515594
bio4	510.9935446411133	0.6900493741035462
bio4	511.72767478027345	0.6894774496555328
bio4	512.4618049194337	0.68890221118927
bio4	513.1959350585938	0.6883269727230072
bio4	513.930065197754	0.6877484023571014
bio4	514.6641953369141	0.6871698319911956
bio4	515.3983254760742	0.6865879356861114
bio4	516.1324556152344	0.6860060393810272
bio4	516.8665857543946	0.6854207992553711
bio4	517.6007158935547	0.6848355591297149
bio4	518.3348460327148	0.684246975183487
bio4	519.0689761718751	0.6836583912372589
bio4	519.8031063110352	0.6830664455890656
bio4	520.5372364501953	0.6824744999408722
bio4	521.2713665893555	0.681879198551178
bio4	522.0054967285157	0.6812838971614837
bio4	522.7396268676758	0.680685219168663
bio4	523.473757006836	0.6800865411758423
bio4	524.2078871459962	0.6794844985008239
bio4	524.9420172851562	0.6788824558258056
bio4	525.6761474243165	0.6782770246267319
bio4	526.4102775634766	0.677671593427658
bio4	527.1444077026367	0.677062776684761
bio4	527.878537841797	0.676453959941864
bio4	528.6126679809571	0.6758417427539826
bio4	529.3467981201172	0.675229525566101
bio4	530.0809282592774	0.6746139138936996
bio4	530.8150583984375	0.6739983022212982
bio4	531.5491885375977	0.6733792752027512
bio4	532.2833186767579	0.6727602481842041
bio4	533.017448815918	0.6721378087997436
bio4	533.7515789550782	0.6715153694152832
bio4	534.4857090942382	0.6708895146846772
bio4	535.2198392333985	0.670263659954071
bio4	535.9539693725586	0.6696343839168548
bio4	536.6880995117187	0.6690051078796386
bio4	537.422229650879	0.6683723866939545
bio4	538.1563597900391	0.6677396655082702
bio4	538.8904899291992	0.667103523015976
bio4	539.6246200683594	0.6664673805236816
bio4	540.3587502075195	0.6658277928829193
bio4	541.0928803466797	0.6651882052421569
bio4	541.8270104858399	0.6645451664924622
bio4	542.561140625	0.6639021277427674
bio4	543.2952707641603	0.66325563788414
bio4	544.0294009033204	0.6626091480255127
bio4	544.7635310424805	0.6619592070579529
bio4	545.4976611816406	0.6613092660903931
bio4	546.2317913208008	0.6606558591127396
bio4	546.965921459961	0.660002452135086
bio4	547.7000515991211	0.6593455821275711
bio4	548.4341817382813	0.6586887121200562
bio4	549.1683118774415	0.6580283761024475
bio4	549.9024420166016	0.6573680400848388
bio4	550.6365721557618	0.6567042231559753
bio4	551.3707022949219	0.6560404062271118
bio4	552.104832434082	0.6553731232881546
bio4	552.8389625732423	0.6547058403491974
bio4	553.5730927124024	0.6540350615978241
bio4	554.3072228515625	0.6533642828464508
bio4	555.0413529907228	0.6526900321245194
bio4	555.7754831298829	0.6520157814025879
bio4	556.509613269043	0.6513380676507949
bio4	557.2437434082032	0.6506603538990021
bio4	557.9778735473633	0.6499791234731674
bio4	558.7120036865235	0.6492978930473328
bio4	559.4461338256837	0.648613166809082
bio4	560.1802639648438	0.6479284405708313
bio4	560.9143941040039	0.6472402215003967
bio4	561.648524243164	0.6465520024299621
bio4	562.3826543823243	0.6458602786064148
bio4	563.1167845214844	0.6451685547828674
bio4	563.8509146606445	0.644473335146904
bio4	564.5850447998048	0.6437781155109406
bio4	565.3191749389649	0.6430793970823288
bio4	566.053305078125	0.6423806786537171
bio4	566.7874352172852	0.6416784554719925
bio4	567.5215653564453	0.6409762322902679
bio4	568.2556954956056	0.6402705043554306
bio4	568.9898256347657	0.6395647764205933
bio4	569.7239557739258	0.6388555407524109
bio4	570.458085913086	0.6381463050842285
bio4	571.1922160522461	0.6374335557222367
bio4	571.9263461914063	0.6367208063602448
bio4	572.6604763305664	0.6360045492649078
bio4	573.3946064697266	0.635288292169571
bio4	574.1287366088868	0.6345685333013534
bio4	574.8628667480469	0.633848774433136
bio4	575.5969968872071	0.6331254988908768
bio4	576.3311270263672	0.6324022233486175
bio4	577.0652571655274	0.6316754430532455
bio4	577.7993873046876	0.6309486627578735
bio4	578.5335174438477	0.6302183717489243
bio4	579.2676475830078	0.629488080739975
bio4	580.0017777221681	0.6287542790174484
bio4	580.7359078613282	0.6280204772949218
bio4	581.4700380004883	0.6272831678390502
bio4	582.2041681396485	0.6265458583831787
bio4	582.9382982788086	0.6258050441741944
bio4	583.6724284179688	0.6250642299652099
bio4	584.406558557129	0.6243199080228805
bio4	585.1406886962891	0.6235755860805512
bio4	585.8748188354493	0.6228277564048766
bio4	586.6089489746093	0.6220799267292023
bio4	587.3430791137696	0.6213285982608795
bio4	588.0772092529297	0.6205772697925568
bio4	588.8113393920898	0.6198224395513534
bio4	589.5454695312501	0.6190676093101501
bio4	590.2795996704102	0.6183092772960663
bio4	591.0137298095703	0.6175509452819824
bio4	591.7478599487306	0.6167891263961791
bio4	592.4819900878906	0.6160273075103759
bio4	593.2161202270509	0.6152619868516921
bio4	593.950250366211	0.6144966661930085
bio4	594.6843805053711	0.6137278616428377
bio4	595.4185106445314	0.6129590570926666
bio4	596.1526407836914	0.6121867686510087
bio4	596.8867709228516	0.6114144802093506
bio4	597.6209010620117	0.6106387048959732
bio4	598.3550312011719	0.6098629295825958
bio4	599.0891613403321	0.6090836763381957
bio4	599.8232914794922	0.6083044230937957
bio4	600.5574216186524	0.6075217008590699
bio4	601.2915517578125	0.6067389786243439
bio4	602.0256818969727	0.6059527873992919
bio4	602.7598120361329	0.6051665961742401
bio4	603.493942175293	0.60437693297863
bio4	604.2280723144531	0.60358726978302
bio4	604.9622024536134	0.6027941614389418
bio4	605.6963325927735	0.6020010530948638
bio4	606.4304627319336	0.6012044876813889
bio4	607.1645928710939	0.6004079222679138
bio4	607.8987230102539	0.5996079057455064
bio4	608.6328531494141	0.5988078892230988
bio4	609.3669832885743	0.5980044364929199
bio4	610.1011134277344	0.5972009837627411
bio4	610.8352435668946	0.5963940978050231
bio4	611.5693737060546	0.5955872118473053
bio4	612.3035038452149	0.5947768956422805
bio4	613.0376339843751	0.5939665794372558
bio4	613.7717641235351	0.5931528508663179
bio4	614.5058942626954	0.5923391222953797
bio4	615.2400244018555	0.5915219783782959
bio4	615.9741545410157	0.5907048344612121
bio4	616.7082846801759	0.5898842871189116
bio4	617.442414819336	0.5890637397766113
bio4	618.1765449584962	0.5882398039102554
bio4	618.9106750976563	0.5874158680438996
bio4	619.6448052368164	0.5865885764360429
bio4	620.3789353759767	0.585761284828186
bio4	621.1130655151368	0.5849305868148804
bio4	621.8471956542969	0.5840998888015747
bio4	622.581325793457	0.5832658171653747
bio4	623.3154559326172	0.5824317455291748
bio4	624.0495860717774	0.5815943211317062
bio4	624.7837162109375	0.5807568967342377
bio4	625.5178463500977	0.5799161195755006
bio4	626.2519764892579	0.5790753424167633
bio4	626.9861066284179	0.5782312393188478
bio4	627.7202367675782	0.577387136220932
bio4	628.4543669067384	0.5765397042036056
bio4	629.1884970458984	0.5756922721862793
bio4	629.9226271850587	0.5748415231704711
bio4	630.6567573242187	0.573990774154663
bio4	631.3908874633789	0.5731367260217667
bio4	632.1250176025392	0.5722826778888702
bio4	632.8591477416992	0.5714253395795823
bio4	633.5932778808594	0.5705680012702942
bio4	634.3274080200196	0.569707390666008
bio4	635.0615381591797	0.5688467800617218
bio4	635.7956682983399	0.5679829001426696
bio4	636.5297984375001	0.5671190202236176
bio4	637.2639285766602	0.5662518948316574
bio4	637.9980587158203	0.5653847694396973
bio4	638.7321888549806	0.564514398574829
bio4	639.4663189941407	0.5636440277099609
bio4	640.2004491333008	0.5627704381942749
bio4	640.934579272461	0.5618968486785889
bio4	641.6687094116212	0.5610200583934783
bio4	642.4028395507813	0.5601432681083679
bio4	643.1369696899415	0.559263277053833
bio4	643.8710998291016	0.5583832859992981
bio4	644.6052299682617	0.5575001180171968
bio4	645.339360107422	0.5566169500350953
bio4	646.0734902465821	0.5557306170463562
bio4	646.8076203857422	0.5548442840576172
bio4	647.5417505249025	0.5539548128843307
bio4	648.2758806640625	0.5530653417110443
bio4	649.0100108032227	0.5521727323532104
bio4	649.744140942383	0.5512801229953765
bio4	650.478271081543	0.5503844052553177
bio4	651.2124012207032	0.5494886875152588
bio4	651.9465313598633	0.5485898822546005
bio4	652.6806614990235	0.5476910769939423
bio4	653.4147916381837	0.5467891812324523
bio4	654.1489217773437	0.5458872854709625
bio4	654.883051916504	0.5449823379516601
bio4	655.6171820556641	0.5440773904323578
bio4	656.3513121948242	0.5431694060564042
bio4	657.0854423339845	0.5422614216804504
bio4	657.8195724731446	0.5413504123687745
bio4	658.5537026123047	0.5404394030570984
bio4	659.2878327514649	0.539525392651558
bio4	660.0219628906251	0.5386113822460175
bio4	660.7560930297852	0.5376943945884705
bio4	661.4902231689454	0.5367774069309235
bio4	662.2243533081055	0.535857453942299
bio4	662.9584834472657	0.5349375009536743
bio4	663.6926135864259	0.534014618396759
bio4	664.426743725586	0.5330917358398437
bio4	665.1608738647462	0.5321659237146377
bio4	665.8950040039063	0.5312401115894317
bio4	666.6291341430665	0.5303114086389541
bio4	667.3632642822266	0.5293827056884766
bio4	668.0973944213868	0.5284511297941209
bio4	668.831524560547	0.527519553899765
bio4	669.565654699707	0.5265851199626923
bio4	670.2997848388673	0.5256506860256195
bio4	671.0339149780275	0.5247134238481521
bio4	671.7680451171875	0.5237761616706849
bio4	672.5021752563478	0.5228361010551452
bio4	673.2363053955079	0.5218960404396057
bio4	673.970435534668	0.520953193306923
bio4	674.7045656738283	0.5200103461742401
bio4	675.4386958129883	0.5190647482872011
bio4	676.1728259521485	0.5181191504001618
bio4	676.9069560913086	0.5171708196401597
bio4	677.6410862304688	0.5162224888801574
bio4	678.375216369629	0.5152714461088179
bio4	679.1093465087891	0.5143204033374786
bio4	679.8434766479493	0.5133666783571244
bio4	680.5776067871094	0.5124129533767701
bio4	681.3117369262695	0.5114566236734391
bio4	682.0458670654298	0.510500293970108
bio4	682.7799972045899	0.5095412969589234
bio4	683.51412734375	0.5085822999477386
bio4	684.2482574829103	0.5076206967234611
bio4	684.9823876220703	0.5066590934991837
bio4	685.7165177612305	0.5056949123740196
bio4	686.4506479003908	0.5047307312488556
bio4	687.1847780395508	0.5037640139460564
bio4	687.918908178711	0.5027972966432571
bio4	688.653038317871	0.5018280610442163
bio4	689.3871684570313	0.5008588254451751
bio4	690.1212985961915	0.49988710582256307
bio4	690.8554287353516	0.4989153861999512
bio4	691.5895588745118	0.49794120192527763
bio4	692.3236890136719	0.49696701765060425
bio4	693.057819152832	0.495990413427353
bio4	693.7919492919923	0.49501380920410154
bio4	694.5260794311524	0.4940347999334335
bio4	695.2602095703126	0.4930557906627655
bio4	695.9943397094727	0.49207441657781603
bio4	696.7284698486328	0.4910930424928665
bio4	697.462599987793	0.49010933339595786
bio4	698.1967301269532	0.4891256242990494
bio4	698.9308602661133	0.4881396144628526
bio4	699.6649904052736	0.4871536046266556
bio4	700.3991205444337	0.48616531640291216
bio4	701.1332506835938	0.4851770281791687
bio4	701.867380822754	0.4841865047812462
bio4	702.6015109619141	0.48319598138332365
bio4	703.3356411010743	0.48220324814319604
bio4	704.0697712402344	0.48121051490306854
bio4	704.8039013793946	0.480215609073639
bio4	705.5380315185548	0.4792207032442093
bio4	706.2721616577148	0.4782236576080323
bio4	707.0062917968751	0.4772266119718552
bio4	707.7404219360353	0.47622746378183356
bio4	708.4745520751953	0.4752283155918121
bio4	709.2086822143556	0.47422709465026847
bio4	709.9428123535156	0.473225873708725
bio4	710.6769424926758	0.47222261875867844
bio4	711.4110726318361	0.4712193638086319
bio4	712.1452027709961	0.47021410912275324
bio4	712.8793329101563	0.4692088544368744
bio4	713.6134630493165	0.46820163279771804
bio4	714.3475931884766	0.4671944111585617
bio4	715.0817233276368	0.4661852672696113
bio4	715.815853466797	0.465176123380661
bio4	716.5499836059571	0.46416508704423903
bio4	717.2841137451172	0.46315405070781707
bio4	718.0182438842774	0.46214116066694266
bio4	718.7523740234376	0.4611282706260681
bio4	719.4865041625977	0.46011356711387635
bio4	720.2206343017579	0.45909886360168456
bio4	720.9547644409181	0.4580823779106139
bio4	721.6888945800781	0.45706589221954347
bio4	722.4230247192384	0.45604767203330987
bio4	723.1571548583985	0.45502945184707644
bio4	723.8912849975586	0.45400952845811854
bio4	724.6254151367189	0.4529896050691605
bio4	725.3595452758789	0.4519680231809617
bio4	726.0936754150391	0.45094644129276273
bio4	726.8278055541994	0.44992324113845816
bio4	727.5619356933594	0.44890004098415376
bio4	728.2960658325196	0.447875253856182
bio4	729.0301959716797	0.44685046672821044
bio4	729.7643261108399	0.4458241432905198
bio4	730.4984562500001	0.44479781985282896
bio4	731.2325863891601	0.44376999735832223
bio4	731.9667165283204	0.4427421748638153
bio4	732.7008466674805	0.4417128935456276
bio4	733.4349768066406	0.4406836122274399
bio4	734.1691069458009	0.4396529152989387
bio4	734.903237084961	0.43862221837043763
bio4	735.6373672241211	0.4375901445746422
bio4	736.3714973632813	0.43655807077884673
bio4	737.1056275024415	0.43552466481924046
bio4	737.8397576416016	0.4344912588596344
bio4	738.5738877807618	0.43345656543970107
bio4	739.3080179199219	0.4324218720197678
bio4	740.0421480590821	0.43138593286275856
bio4	740.7762781982423	0.4303499937057495
bio4	741.5104083374024	0.4293128475546838
bio4	742.2445384765626	0.42827570140361787
bio4	742.9786686157227	0.4272374436259271
bio4	743.7127987548829	0.4261991858482361
bio4	744.446928894043	0.42515977174043657
bio4	745.1810590332032	0.424120357632637
bio4	745.9151891723634	0.4230798706412314
bio4	746.6493193115234	0.42203938364982607
bio4	747.3834494506837	0.4209978714585304
bio4	748.1175795898439	0.4199563592672348
bio4	748.8517097290039	0.4189138665795327
bio4	749.5858398681642	0.41787137389183043
bio4	750.3199700073243	0.41682794839143755
bio4	751.0541001464844	0.4157845228910446
bio4	751.7882302856447	0.4147402048110961
bio4	752.5223604248047	0.41369588673114777
bio4	753.2564905639649	0.41265072971582406
bio4	753.990620703125	0.41160557270050047
bio4	754.7247508422852	0.41055961698293697
bio4	755.4588809814454	0.40951366126537325
bio4	756.1930111206055	0.40846695452928544
bio4	756.9271412597657	0.40742024779319763
bio4	757.6612713989258	0.4063728407025337
bio4	758.3954015380859	0.4053254336118698
bio4	759.1295316772462	0.40427736937999714
bio4	759.8636618164063	0.4032293051481247
bio4	760.5977919555664	0.40218063443899166
bio4	761.3319220947267	0.4011319637298584
bio4	762.0660522338867	0.40008273273706446
bio4	762.8001823730469	0.3990335017442703
bio4	763.5343125122072	0.3979837551712989
bio4	764.2684426513672	0.3969340085983276
bio4	765.0025727905274	0.3958838000893592
bio4	765.7367029296875	0.39483359158039094
bio4	766.4708330688477	0.3937829673290253
bio4	767.2049632080079	0.3927323430776596
bio4	767.939093347168	0.3916813537478448
bio4	768.6732234863282	0.3906303644180298
bio4	769.4073536254884	0.38957905769348133
bio4	770.1414837646485	0.3885277509689331
bio4	770.8756139038087	0.3874761760234832
bio4	771.6097440429688	0.38642460107803345
bio4	772.343874182129	0.38537280261516577
bio4	773.0780043212892	0.384321004152298
bio4	773.8121344604492	0.38326903879642493
bio4	774.5462645996095	0.3822170734405518
bio4	775.2803947387696	0.38116499185562136
bio4	776.0145248779297	0.38011291027069094
bio4	776.74865501709	0.37906075268983835
bio4	777.4827851562501	0.3780085951089859
bio4	778.2169152954102	0.3769564226269722
bio4	778.9510454345703	0.3759042501449585
bio4	779.6851755737305	0.374852104485035
bio4	780.4193057128907	0.3737999588251114
bio4	781.1534358520508	0.3727478995919228
bio4	781.887565991211	0.37169584035873415
bio4	782.6216961303712	0.37064390778541556
bio4	783.3558262695312	0.3695919752120972
bio4	784.0899564086915	0.3685402274131775
bio4	784.8240865478517	0.3674884796142578
bio4	785.5582166870117	0.3664369672536851
bio4	786.292346826172	0.3653854548931122
bio4	787.026476965332	0.3643342226743699
bio4	787.7606071044922	0.36328299045562745
bio4	788.4947372436525	0.362232095003128
bio4	789.2288673828125	0.36118119955062866
bio4	789.9629975219727	0.3601306915283203
bio4	790.6971276611329	0.35908018350601195
bio4	791.431257800293	0.3580301150679589
bio4	792.1653879394532	0.3569800466299057
bio4	792.8995180786134	0.35593046993017197
bio4	793.6336482177735	0.35488089323043825
bio4	794.3677783569336	0.3538318499922753
bio4	795.1019084960939	0.3527828067541122
bio4	795.836038635254	0.351734359562397
bio4	796.5701687744141	0.35068591237068175
bio4	797.3042989135743	0.3496381118893624
bio4	798.0384290527345	0.3485903114080429
bio4	798.7725591918946	0.347543203830719
bio4	799.5066893310548	0.34649609625339506
bio4	800.2408194702149	0.345449735224247
bio4	800.974949609375	0.34440337419509887
bio4	801.7090797485353	0.34335781335830684
bio4	802.4432098876954	0.34231225252151487
bio4	803.1773400268555	0.3412675455212594
bio4	803.9114701660158	0.3402228385210037
bio4	804.6456003051758	0.3391790300607682
bio4	805.379730444336	0.33813522160053255
bio4	806.1138605834963	0.3370924115180968
bio4	806.8479907226563	0.3360496014356613
bio4	807.5821208618165	0.33500775247812264
bio4	808.3162510009765	0.3339659035205841
bio4	809.0503811401368	0.3329251080751419
bio4	809.784511279297	0.3318843126296997
bio4	810.518641418457	0.33084463328123104
bio4	811.2527715576173	0.32980495393276216
bio4	811.9869016967774	0.32876643240451814
bio4	812.7210318359375	0.3277279108762741
bio4	813.4551619750978	0.326690599322319
bio4	814.1892921142579	0.32565328776836394
bio4	814.923422253418	0.3246172398328781
bio4	815.6575523925782	0.32358119189739226
bio4	816.3916825317383	0.3225464597344399
bio4	817.1258126708985	0.32151172757148744
bio4	817.8599428100587	0.32047835886478426
bio4	818.5940729492188	0.31944499015808103
bio4	819.328203088379	0.3184130400419234
bio4	820.062333227539	0.31738108992576597
bio4	820.7964633666993	0.3163506060838699
bio4	821.5305935058594	0.31532012224197387
bio4	822.2647236450196	0.3142911583185196
bio4	822.9988537841798	0.3132621943950653
bio4	823.7329839233398	0.31223479807376875
bio4	824.4671140625001	0.3112074017524719
bio4	825.2012442016603	0.31018163114786135
bio4	825.9353743408203	0.30915586054325106
bio4	826.6695044799806	0.3081317529082298
bio4	827.4036346191407	0.3071076452732086
bio4	828.1377647583008	0.3060852617025376
bio4	828.8718948974611	0.30506287813186644
bio4	829.6060250366212	0.30404226630926134
bio4	830.3401551757813	0.3030216544866562
bio4	831.0742853149414	0.3020028606057167
bio4	831.8084154541016	0.30098406672477723
bio4	832.5425455932618	0.2999671414494514
bio4	833.276675732422	0.29895021617412565
bio4	834.0108058715821	0.29793521761894226
bio4	834.7449360107422	0.2969202190637589
bio4	835.4790661499025	0.29590718299150465
bio4	836.2131962890626	0.2948941469192505
bio4	836.9473264282227	0.2938831314444542
bio4	837.6814565673828	0.2928721159696579
bio4	838.4155867065431	0.291863165795803
bio4	839.1497168457032	0.29085421562194824
bio4	839.8838469848633	0.289847381412983
bio4	840.6179771240236	0.28884054720401764
bio4	841.3521072631836	0.2878358751535417
bio4	842.0862374023438	0.2868312031030655
bio4	842.820367541504	0.28582874685525894
bio4	843.5544976806641	0.2848262906074524
bio4	844.2886278198243	0.28382609039545054
bio4	845.0227579589845	0.2828258901834488
bio4	845.7568880981446	0.28182800114154816
bio4	846.4910182373047	0.28083011209964753
bio4	847.225148376465	0.27983457446098325
bio4	847.9592785156251	0.27883903682231903
bio4	848.6934086547852	0.2778458967804909
bio4	849.4275387939454	0.2768527567386627
bio4	850.1616689331056	0.2758620664477348
bio4	850.8957990722657	0.27487137615680696
bio4	851.6299292114259	0.27388318032026293
bio4	852.364059350586	0.27289498448371885
bio4	853.0981894897461	0.2719093263149262
bio4	853.8323196289064	0.27092366814613345
bio4	854.5664497680664	0.2699405968189241
bio4	855.3005799072266	0.2689575254917145
bio4	856.0347100463869	0.2679770871996878
bio4	856.7688401855469	0.26699664890766145
bio4	857.5029703247071	0.26601888015866276
bio4	858.2371004638673	0.26504111140966413
bio4	858.9712306030274	0.2640660628676415
bio4	859.7053607421876	0.26309101432561877
bio4	860.4394908813478	0.26211873069405556
bio4	861.1736210205079	0.26114644706249235
bio4	861.907751159668	0.260176969319582
bio4	862.6418812988281	0.2592074915766716
bio4	863.3760114379884	0.25824086442589755
bio4	864.1101415771485	0.2572742372751236
bio4	864.8442717163086	0.2563105024397373
bio4	865.5784018554688	0.25534676760435104
bio4	866.312531994629	0.25438597127795215
bio4	867.0466621337891	0.25342517495155337
bio4	867.7807922729493	0.2524673916399479
bio4	868.5149224121095	0.25150960832834246
bio4	869.2490525512695	0.25055480748415004
bio4	869.9831826904298	0.24960000663995743
bio4	870.71731282959	0.24864826351404176
bio4	871.45144296875	0.24769652038812637
bio4	872.1855731079103	0.24674787968397122
bio4	872.9197032470703	0.24579923897981643
bio4	873.6538333862305	0.24485373720526696
bio4	874.3879635253908	0.24390823543071746
bio4	875.1220936645508	0.24296591877937335
bio4	875.856223803711	0.24202360212802887
bio4	876.5903539428712	0.2410844996571541
bio4	877.3244840820313	0.2401453971862793
bio4	878.0586142211915	0.2392095565795898
bio4	878.7927443603517	0.2382737159729004
bio4	879.5268744995118	0.23734117224812507
bio4	880.2610046386719	0.23640862852334976
bio4	880.995134777832	0.23547942042350772
bio4	881.7292649169923	0.23455021232366563
bio4	882.4633950561524	0.23362437784671783
bio4	883.1975251953126	0.23269854336977006
bio4	883.9316553344727	0.23177611455321318
bio4	884.6657854736329	0.23085368573665618
bio4	885.399915612793	0.2299347050487995
bio4	886.1340457519532	0.22901572436094284
bio4	886.8681758911134	0.22810022234916674
bio4	887.6023060302734	0.2271847203373909
bio4	888.3364361694337	0.22627273574471468
bio4	889.0705663085938	0.22536075115203857
bio4	889.8046964477539	0.22445231899619106
bio4	890.5388265869142	0.2235438868403435
bio4	891.2729567260742	0.22263903915882124
bio4	892.0070868652344	0.22173419147729873
bio4	892.7412170043947	0.22083296403288824
bio4	893.4753471435547	0.2199317365884781
bio4	894.2094772827149	0.2190341584384441
bio4	894.9436074218751	0.21813658028841018
bio4	895.6777375610352	0.21724269017577175
bio4	896.4118677001954	0.21634880006313323
bio4	897.1459978393555	0.21545862257480639
bio4	897.8801279785157	0.21456844508647918
bio4	898.6142581176758	0.21368202045559884
bio4	899.348388256836	0.21279559582471846
bio4	900.0825183959962	0.21191294565796848
bio4	900.8166485351563	0.21103029549121857
bio4	901.5507786743165	0.21015145853161812
bio4	902.2849088134766	0.20927262157201768
bio4	903.0190389526368	0.2083976216614246
bio4	903.753169091797	0.2075226217508316
bio4	904.4872992309571	0.20665148943662648
bio4	905.2214293701173	0.20578035712242126
bio4	905.9555595092774	0.20491312220692653
bio4	906.6896896484376	0.20404588729143142
bio4	907.4238197875977	0.20318257808685303
bio4	908.1579499267579	0.20231926888227464
bio4	908.8920800659181	0.20145991146564465
bio4	909.6262102050781	0.20060055404901506
bio4	910.3603403442384	0.19974517673254014
bio4	911.0944704833986	0.19888979941606522
bio4	911.8286006225586	0.19803842604160327
bio4	912.5627307617189	0.19718705266714096
bio4	913.296860900879	0.1963397115468979
bio4	914.0309910400391	0.19549237042665482
bio4	914.7651211791994	0.1946490839123724
bio4	915.4992513183594	0.19380579739809037
bio4	916.2333814575196	0.19296659305691716
bio4	916.9675115966797	0.19212738871574403
bio4	917.7016417358399	0.19129228666424752
bio4	918.4357718750001	0.19045718461275102
bio4	919.1699020141602	0.18962621167302132
bio4	919.9040321533204	0.18879523873329163
bio4	920.6381622924805	0.18796841427683833
bio4	921.3722924316407	0.18714158982038498
bio4	922.1064225708009	0.18631893768906593
bio4	922.840552709961	0.1854962855577469
bio4	923.5746828491211	0.1846778281033039
bio4	924.3088129882813	0.18385937064886093
bio4	925.0429431274415	0.1830451279878616
bio4	925.7770732666016	0.18223088532686232
bio4	926.5112034057618	0.18142087683081629
bio4	927.245333544922	0.1806108683347702
bio4	927.979463684082	0.17980511188507092
bio4	928.7135938232423	0.1789993554353714
bio4	929.4477239624025	0.17819790840148914
bio4	930.1818541015625	0.17739646136760712
bio4	930.9159842407228	0.17659927085041988
bio4	931.6501143798828	0.17580208033323289
bio4	932.384244519043	0.17500920072197915
bio4	933.1183746582033	0.1742163211107254
bio4	933.8525047973633	0.17342776507139218
bio4	934.5866349365235	0.1726392090320587
bio4	935.3207650756837	0.17185499891638756
bio4	936.0548952148438	0.1710707888007164
bio4	936.789025354004	0.1702909357845783
bio4	937.5231554931642	0.16951108276844024
bio4	938.2572856323243	0.16873560547828675
bio4	938.9914157714844	0.16796012818813325
bio4	939.7255459106447	0.16718904003500937
bio4	940.4596760498048	0.16641795188188552
bio4	941.1938061889649	0.16565126329660415
bio4	941.927936328125	0.16488457471132278
bio4	942.6620664672852	0.16412230655550958
bio4	943.3961966064454	0.16336003839969634
bio4	944.1303267456055	0.1626021981239319
bio4	944.8644568847657	0.16184435784816742
bio4	945.5985870239259	0.1610909596085547
bio4	946.3327171630859	0.16033756136894226
bio4	947.0668473022462	0.15958861410617828
bio4	947.8009774414064	0.1588396668434143
bio4	948.5351075805664	0.1580951869487764
bio4	949.2692377197267	0.15735070705413817
bio4	950.0033678588867	0.15661070123314866
bio4	950.7374979980469	0.15587069541215898
bio4	951.4716281372072	0.1551351733505725
bio4	952.2057582763672	0.1543996512889862
bio4	952.9398884155274	0.15366862490773198
bio4	953.6740185546876	0.1529375985264778
bio4	954.4081486938477	0.15221107527613642
bio4	955.1422788330079	0.15148455202579497
bio4	955.8764089721681	0.15076253786683083
bio4	956.6105391113282	0.15004052370786666
bio4	957.3446692504884	0.1493230298161506
bio4	958.0787993896485	0.14860553592443465
bio4	958.8129295288087	0.1478925663977861
bio4	959.5470596679688	0.14717959687113763
bio4	960.281189807129	0.14647115878760816
bio4	961.0153199462892	0.14576272070407867
bio4	961.7494500854493	0.14505882039666176
bio4	962.4835802246095	0.14435492008924483
bio4	963.2177103637696	0.14365556463599208
bio4	963.9518405029298	0.14295620918273927
bio4	964.68597064209	0.1422613997012377
bio4	965.4201007812501	0.1415665902197361
bio4	966.1542309204103	0.14087633192539206
bio4	966.8883610595703	0.1401860736310482
bio4	967.6224911987306	0.13950036987662312
bio4	968.3566213378907	0.13881466612219812
bio4	969.0907514770508	0.1381335221230984
bio4	969.8248816162111	0.13745237812399863
bio4	970.5590117553711	0.13677579388022432
bio4	971.2931418945313	0.1360992096364498
bio4	972.0272720336916	0.13542718812823287
bio4	972.7614021728516	0.1347551666200161
bio4	973.4955323120118	0.13408770784735677
bio4	974.229662451172	0.1334202490746975
bio4	974.9637925903321	0.132757356017828
bio4	975.6979227294923	0.13209446296095848
bio4	976.4320528686524	0.13143613412976274
bio4	977.1661830078126	0.1307778052985668
bio4	977.9003131469727	0.13012404032051564
bio4	978.6344432861329	0.12947027534246444
bio4	979.3685734252931	0.128821075707674
bio4	980.1027035644532	0.1281718760728836
bio4	980.8368337036134	0.12752723805606364
bio4	981.5709638427735	0.1268826000392437
bio4	982.3050939819337	0.12624252289533613
bio4	983.0392241210939	0.1256024457514286
bio4	983.773354260254	0.1249669261276722
bio4	984.5074843994141	0.12433140650391579
bio4	985.2416145385743	0.1237004440277815
bio4	985.9757446777345	0.12306948155164718
bio4	986.7098748168946	0.1224430687725544
bio4	987.4440049560548	0.12181665599346161
bio4	988.178135095215	0.12119479216635218
bio4	988.912265234375	0.12057292833924294
bio4	989.6463953735353	0.11995561011135578
bio4	990.3805255126955	0.11933829188346863
bio4	991.1146556518555	0.11872551143169412
bio4	991.8487857910158	0.11811273097991944
bio4	992.5829159301758	0.11750450953841218
bio4	993.317046069336	0.11689628809690475
bio4	994.0511762084963	0.11629256866872302
bio4	994.7853063476563	0.11568884924054146
bio4	995.5194364868165	0.11508965305984017
bio4	996.2535666259766	0.11449045687913895
bio4	996.9876967651368	0.11389577537775042
bio4	997.721826904297	0.11330109387636185
bio4	998.4559570434571	0.11271092072129249
bio4	999.1900871826173	0.11212074756622314
bio4	999.9242173217774	0.11153507456183435
bio4	1000.6583474609376	0.11094940155744552
bio4	1001.3924776000978	0.11036822088062763
bio4	1002.1266077392579	0.10978704020380974
bio4	1002.860737878418	0.10959430262446404
bio4	1003.5948680175782	0.10940156504511833
bio4	1004.3289981567384	0.10940156504511833
bio4	1005.0631282958985	0.10940156504511833
bio4	1005.7972584350587	0.10940156504511833
bio4	1006.5313885742189	0.10940156504511833
bio4	1007.2655187133789	0.10940156504511833
bio4	1007.9996488525392	0.10940156504511833
bio4	1008.7337789916994	0.10940156504511833
bio4	1009.4679091308594	0.10940156504511833
bio4	1010.2020392700197	0.10940156504511833
bio4	1010.9361694091797	0.10940156504511833
bio4	1011.6702995483399	0.10940156504511833
bio4	1012.4044296875002	0.10940156504511833
bio4	1013.1385598266602	0.10940156504511833
bio4	1013.8726899658204	0.10940156504511833
bio4	1014.6068201049806	0.10940156504511833
bio4	1015.3409502441407	0.10940156504511833
bio4	1016.0750803833009	0.10940156504511833
bio4	1016.8092105224611	0.10940156504511833
bio4	1017.5433406616212	0.10940156504511833
bio4	1018.2774708007813	0.10940156504511833
bio4	1019.0116009399414	0.10940156504511833
bio4	1019.7457310791017	0.10940156504511833
bio4	1020.4798612182618	0.10940156504511833
bio4	1021.213991357422	0.10940156504511833
bio4	1021.9481214965821	0.10940156504511833
bio4	1022.6822516357423	0.10940156504511833
bio4	1023.4163817749024	0.10940156504511833
bio4	1024.1505119140625	0.10940156504511833
bio4	1024.8846420532227	0.10940156504511833
bio4	1025.618772192383	0.10940156504511833
bio4	1026.3529023315432	0.10940156504511833
bio4	1027.0870324707034	0.10940156504511833
bio4	1027.8211626098632	0.10940156504511833
bio4	1028.5552927490235	0.10940156504511833
bio4	1029.2894228881837	0.10940156504511833
bio4	1030.023553027344	0.10940156504511833
bio4	1030.7576831665042	0.10940156504511833
bio4	1031.491813305664	0.10940156504511833
bio4	1032.2259434448242	0.10940156504511833
bio4	1032.9600735839845	0.10940156504511833
bio4	1033.6942037231447	0.10940156504511833
bio4	1034.428333862305	0.10940156504511833
bio4	1035.162464001465	0.10940156504511833
bio4	1035.896594140625	0.10940156504511833
bio4	1036.6307242797852	0.10940156504511833
bio4	1037.3648544189455	0.10940156504511833
bio4	1038.0989845581057	0.10940156504511833
bio4	1038.8331146972657	0.10940156504511833
bio4	1039.5672448364257	0.10940156504511833
bio4	1040.301374975586	0.10940156504511833
bio4	1041.0355051147462	0.10940156504511833
bio4	1041.7696352539065	0.10940156504511833
bio4	1042.5037653930665	0.10940156504511833
bio4	1043.2378955322267	0.10940156504511833
bio4	1043.9720256713867	0.10940156504511833
bio4	1044.706155810547	0.10940156504511833
bio4	1045.4402859497072	0.10940156504511833
bio4	1046.1744160888672	0.10940156504511833
bio4	1046.9085462280275	0.10940156504511833
bio4	1047.6426763671875	0.10940156504511833
bio4	1048.3768065063477	0.10940156504511833
bio4	1049.110936645508	0.10940156504511833
bio4	1049.845066784668	0.10940156504511833
bio4	1050.5791969238282	0.10940156504511833
bio4	1051.3133270629883	0.10940156504511833
bio4	1052.0474572021485	0.10940156504511833
bio4	1052.7815873413088	0.10940156504511833
bio4	1053.5157174804688	0.10940156504511833
bio4	1054.249847619629	0.10940156504511833
bio4	1054.983977758789	0.10940156504511833
bio4	1055.7181078979493	0.10940156504511833
bio4	1056.4522380371095	0.10940156504511833
bio4	1057.1863681762698	0.10940156504511833
bio4	1057.9204983154298	0.10940156504511833
bio4	1058.6546284545898	0.10940156504511833
bio4	1059.38875859375	0.10940156504511833
bio4	1060.1228887329103	0.10940156504511833
bio4	1060.8570188720705	0.10940156504511833
bio4	1061.5911490112308	0.10940156504511833
bio4	1062.3252791503905	0.10940156504511833
bio4	1063.0594092895508	0.10940156504511833
bio4	1063.793539428711	0.10940156504511833
