# Supplementary material for: The potential habitat of Phlomoides rotata in Tibet was based on an optimized MaxEnt model
Source: Front Plant Sci. 2025 Jun 3;16:1560603. doi: 10.3389/fpls.2025.1560603 (PMC12170608; doi:10.3389/fpls.2025.1560603)
Supplement: Supplementary file 3 [file DataSheet3.csv]

variable	x	y
gm_lc	1.0	0.15323153138160706
gm_lc	2.0	0.15323153138160706
gm_lc	3.0	0.4882353931665421
gm_lc	4.0	0.15323153138160706
gm_lc	5.0	0.15323153138160706
gm_lc	6.0	0.4564915060997009
gm_lc	7.0	0.8493316173553467
gm_lc	8.0	0.5270413637161255
gm_lc	10.0	0.10601644590497017
gm_lc	11.0	0.6887329518795013
gm_lc	12.0	0.3889424756169319
gm_lc	13.0	0.5728623926639557
gm_lc	16.0	0.15323153138160706
gm_lc	17.0	0.15323153138160706
gm_lc	18.0	0.15323153138160706
gm_lc	19.0	0.15323153138160706
gm_lc	20.0	0.15323153138160706
