# Supplementary material for: The potential habitat of Phlomoides rotata in Tibet was based on an optimized MaxEnt model
Source: Front Plant Sci. 2025 Jun 3;16:1560603. doi: 10.3389/fpls.2025.1560603 (PMC12170608; doi:10.3389/fpls.2025.1560603)
Supplement: Supplementary file 4 [file DataSheet4.csv]

variable	x	y
texture_usda	5.0	0.5504193812608719
texture_usda	7.0	0.5086411535739899
texture_usda	9.0	0.533051323890686
texture_usda	10.0	0.275029219686985
texture_usda	11.0	0.4971478819847107
texture_usda	12.0	0.7376741617918015
