# Supplementary material for: The potential habitat of Phlomoides rotata in Tibet was based on an optimized MaxEnt model
Source: Front Plant Sci. 2025 Jun 3;16:1560603. doi: 10.3389/fpls.2025.1560603 (PMC12170608; doi:10.3389/fpls.2025.1560603)
Supplement: Supplementary file 5 [file DataSheet5.csv]

variable	x	y
gm_ve	-25.4	0.4947881460189819
gm_ve	-25.0952	0.4947881460189819
gm_ve	-24.790399999999998	0.4947881460189819
gm_ve	-24.485599999999998	0.4947881460189819
gm_ve	-24.180799999999998	0.4947881460189819
gm_ve	-23.875999999999998	0.4947881460189819
gm_ve	-23.571199999999997	0.4947881460189819
gm_ve	-23.266399999999997	0.4947881460189819
gm_ve	-22.961599999999997	0.4947881460189819
gm_ve	-22.656799999999997	0.4947881460189819
gm_ve	-22.352	0.4947881460189819
gm_ve	-22.0472	0.4947881460189819
gm_ve	-21.7424	0.4947881460189819
gm_ve	-21.4376	0.4947881460189819
gm_ve	-21.1328	0.4947881460189819
gm_ve	-20.828	0.4947881460189819
gm_ve	-20.5232	0.4947881460189819
gm_ve	-20.2184	0.4947881460189819
gm_ve	-19.9136	0.4947881460189819
gm_ve	-19.6088	0.4947881460189819
gm_ve	-19.304	0.4947881460189819
gm_ve	-18.9992	0.4947881460189819
gm_ve	-18.6944	0.4947881460189819
gm_ve	-18.3896	0.4947881460189819
gm_ve	-18.0848	0.4947881460189819
gm_ve	-17.78	0.4947881460189819
gm_ve	-17.4752	0.4947881460189819
gm_ve	-17.1704	0.4947881460189819
gm_ve	-16.8656	0.4947881460189819
gm_ve	-16.5608	0.4947881460189819
gm_ve	-16.256	0.4947881460189819
gm_ve	-15.9512	0.4947881460189819
gm_ve	-15.6464	0.4947881460189819
gm_ve	-15.341600000000001	0.4947881460189819
gm_ve	-15.0368	0.4947881460189819
gm_ve	-14.732000000000001	0.4947881460189819
gm_ve	-14.4272	0.4947881460189819
gm_ve	-14.1224	0.4947881460189819
gm_ve	-13.8176	0.4947881460189819
gm_ve	-13.5128	0.4947881460189819
gm_ve	-13.208	0.4947881460189819
gm_ve	-12.903200000000002	0.4947881460189819
gm_ve	-12.5984	0.4947881460189819
gm_ve	-12.293600000000001	0.4947881460189819
gm_ve	-11.988800000000001	0.4947881460189819
gm_ve	-11.684000000000001	0.4947881460189819
gm_ve	-11.3792	0.4947881460189819
gm_ve	-11.0744	0.4947881460189819
gm_ve	-10.7696	0.4947881460189819
gm_ve	-10.464800000000002	0.4947881460189819
gm_ve	-10.16	0.4947881460189819
gm_ve	-9.855200000000002	0.4947881460189819
gm_ve	-9.5504	0.4947881460189819
gm_ve	-9.2456	0.4947881460189819
gm_ve	-8.940800000000003	0.4947881460189819
gm_ve	-8.636000000000003	0.4947881460189819
gm_ve	-8.331200000000003	0.4947881460189819
gm_ve	-8.026399999999999	0.4947881460189819
gm_ve	-7.721600000000002	0.4947881460189819
gm_ve	-7.416800000000002	0.4947881460189819
gm_ve	-7.112000000000002	0.4947881460189819
gm_ve	-6.807200000000002	0.4947881460189819
gm_ve	-6.5024000000000015	0.4947881460189819
gm_ve	-6.197600000000001	0.4947881460189819
gm_ve	-5.892800000000001	0.4947881460189819
gm_ve	-5.588000000000001	0.4947881460189819
gm_ve	-5.283200000000004	0.4947881460189819
gm_ve	-4.978400000000001	0.4947881460189819
gm_ve	-4.6736	0.4947881460189819
gm_ve	-4.3688	0.4947881460189819
gm_ve	-4.064000000000004	0.4947881460189819
gm_ve	-3.7592000000000034	0.4947881460189819
gm_ve	-3.4543999999999997	0.4947881460189819
gm_ve	-3.1495999999999995	0.4947881460189819
gm_ve	-2.844800000000003	0.4947881460189819
gm_ve	-2.5400000000000027	0.4947881460189819
gm_ve	-2.2352000000000025	0.4947881460189819
gm_ve	-1.9304000000000023	0.4947881460189819
gm_ve	-1.6256000000000022	0.4947881460189819
gm_ve	-1.320800000000002	0.4947881460189819
gm_ve	-1.0160000000000018	0.4947881460189819
gm_ve	-0.7112000000000016	0.4947881460189819
gm_ve	-0.406400000000005	0.4947881460189819
gm_ve	-0.10160000000000124	0.49535398930311203
gm_ve	0.20319999999999894	0.49591983258724215
gm_ve	0.5079999999999991	0.4975943326950073
gm_ve	0.8127999999999957	0.4992688328027725
gm_ve	1.117599999999996	0.500908550620079
gm_ve	1.4223999999999961	0.5025482684373855
gm_ve	1.7271999999999998	0.5041529402136803
gm_ve	2.0319999999999965	0.5057576119899749
gm_ve	2.3367999999999967	0.5073269933462143
gm_ve	2.641599999999997	0.5088963747024536
gm_ve	2.946399999999997	0.5104302853345871
gm_ve	3.251199999999997	0.5119641959667206
gm_ve	3.5559999999999974	0.513462433218956
gm_ve	3.8607999999999976	0.5149606704711914
gm_ve	4.165599999999998	0.516423100233078
gm_ve	4.470399999999994	0.5178855299949646
gm_ve	4.775199999999998	0.519312036037445
gm_ve	5.079999999999998	0.5207385420799255
gm_ve	5.3847999999999985	0.5221289992332458
gm_ve	5.689599999999995	0.5235194563865662
gm_ve	5.994399999999995	0.5248738110065461
gm_ve	6.299199999999999	0.5262281656265259
gm_ve	6.603999999999999	0.5275463372468948
gm_ve	6.908799999999999	0.5288645088672638
gm_ve	7.2136	0.530146473646164
gm_ve	7.518399999999993	0.531428438425064
gm_ve	7.8232	0.5326741605997085
gm_ve	8.127999999999993	0.533919882774353
gm_ve	8.4328	0.5351293802261352
gm_ve	8.737599999999993	0.5363388776779174
gm_ve	9.042399999999994	0.537512132525444
gm_ve	9.3472	0.5386853873729706
gm_ve	9.651999999999994	0.539822444319725
gm_ve	9.956799999999994	0.5409595012664795
gm_ve	10.261599999999994	0.5420603930950165
gm_ve	10.566399999999994	0.5431612849235534
gm_ve	10.871200000000002	0.5442260712385177
gm_ve	11.175999999999995	0.5452908575534821
gm_ve	11.480799999999995	0.5463195711374282
gm_ve	11.785599999999995	0.5473482847213745
gm_ve	12.090399999999995	0.5483410269021988
gm_ve	12.395199999999996	0.5493337690830231
gm_ve	12.699999999999996	0.5502905964851379
gm_ve	13.004799999999996	0.5512474238872528
gm_ve	13.309599999999996	0.5521684288978577
gm_ve	13.614399999999996	0.5530894339084625
gm_ve	13.919199999999996	0.55397469997406
gm_ve	14.223999999999997	0.5548599660396576
gm_ve	14.528799999999997	0.5557095944881439
gm_ve	14.83359999999999	0.5565592229366303
gm_ve	15.138399999999997	0.557373309135437
gm_ve	15.443199999999997	0.5581873953342438
gm_ve	15.747999999999998	0.5589660570025444
gm_ve	16.052799999999998	0.5597447186708451
gm_ve	16.35759999999999	0.5604880452156067
gm_ve	16.662399999999998	0.5612313717603683
gm_ve	16.9672	0.5619394794106484
gm_ve	17.27199999999999	0.5626475870609283
gm_ve	17.5768	0.5633205831050873
gm_ve	17.88159999999999	0.5639935791492462
gm_ve	18.1864	0.5646315753459931
gm_ve	18.4912	0.5652695715427398
gm_ve	18.795999999999992	0.5658726751804352
gm_ve	19.1008	0.5664757788181305
gm_ve	19.405599999999993	0.5670440971851349
gm_ve	19.710399999999993	0.5676124155521393
gm_ve	20.015199999999993	0.5681460544466972
gm_ve	20.319999999999993	0.5686796933412552
gm_ve	20.6248	0.5691787615418434
gm_ve	20.929599999999994	0.5696778297424316
gm_ve	21.234399999999994	0.5701424181461334
gm_ve	21.539199999999994	0.5706070065498352
gm_ve	21.843999999999994	0.5710372194647789
gm_ve	22.148799999999994	0.5714674323797226
gm_ve	22.453599999999994	0.5718633741140365
gm_ve	22.758399999999995	0.5722593158483505
gm_ve	23.063199999999988	0.5726210609078407
gm_ve	23.367999999999995	0.572982805967331
gm_ve	23.672799999999995	0.5733104482293129
gm_ve	23.977599999999995	0.5736380904912949
gm_ve	24.282399999999996	0.5739317119121552
gm_ve	24.58719999999999	0.5742253333330154
gm_ve	24.891999999999996	0.5744850039482117
gm_ve	25.196799999999996	0.5747446745634079
gm_ve	25.50159999999999	0.5749704807996749
gm_ve	25.806399999999996	0.575196287035942
gm_ve	26.11119999999999	0.5753882721066474
gm_ve	26.415999999999997	0.575580257177353
gm_ve	26.720799999999997	0.5757384970784187
gm_ve	27.02559999999999	0.5758967369794845
gm_ve	27.330399999999997	0.5760212704539299
gm_ve	27.63519999999999	0.5761458039283752
gm_ve	27.93999999999999	0.5762366876006126
gm_ve	28.24479999999999	0.5763275712728501
gm_ve	28.54959999999999	0.5763848379254342
gm_ve	28.8544	0.5764421045780181
gm_ve	29.15919999999999	0.5764657914638519
gm_ve	29.46399999999999	0.5764894783496857
gm_ve	29.76879999999999	0.5764796108007431
gm_ve	30.073599999999992	0.5764697432518006
gm_ve	30.378399999999992	0.5764263480901718
gm_ve	30.683199999999992	0.5763829529285431
gm_ve	30.987999999999992	0.5763060286641121
gm_ve	31.292799999999993	0.5762291043996811
gm_ve	31.597599999999993	0.5761186674237251
gm_ve	31.902399999999993	0.5760082304477692
gm_ve	32.20719999999999	0.5758642718195915
gm_ve	32.51199999999999	0.5757203131914139
gm_ve	32.816799999999986	0.5755428239703179
gm_ve	33.121599999999994	0.5753653347492218
gm_ve	33.426399999999994	0.5751543030142784
gm_ve	33.731199999999994	0.574943271279335
gm_ve	34.035999999999994	0.5746986865997314
gm_ve	34.34079999999999	0.5744541019201279
gm_ve	34.645599999999995	0.574175913631916
gm_ve	34.950399999999995	0.5738977253437042
gm_ve	35.25519999999999	0.5735859081149102
gm_ve	35.559999999999995	0.573274090886116
gm_ve	35.86479999999999	0.5729286089539528
gm_ve	36.169599999999996	0.5725831270217896
gm_ve	36.474399999999996	0.5722039267420769
gm_ve	36.77919999999999	0.5718247264623642
gm_ve	37.083999999999996	0.5714117512106895
gm_ve	37.38879999999999	0.5709987759590149
gm_ve	37.69359999999999	0.5705519631505013
gm_ve	37.9984	0.5701051503419876
gm_ve	38.30319999999999	0.5696244403719902
gm_ve	38.608	0.5691437304019928
gm_ve	38.91279999999998	0.5686290502548218
gm_ve	39.2176	0.5681143701076508
gm_ve	39.52239999999998	0.5675656393170356
gm_ve	39.8272	0.5670169085264206
gm_ve	40.132	0.56643405854702
gm_ve	40.436799999999984	0.5658512085676193
gm_ve	40.7416	0.5652341410517693
gm_ve	41.0464	0.5646170735359192
gm_ve	41.3512	0.5639657005667686
gm_ve	41.655999999999985	0.5633143275976181
gm_ve	41.960799999999985	0.5626285657286644
gm_ve	42.2656	0.5619428038597107
gm_ve	42.5704	0.5612225383520126
gm_ve	42.875199999999985	0.5605022728443145
gm_ve	43.179999999999986	0.5597474262118339
gm_ve	43.484799999999986	0.5589925795793533
gm_ve	43.789599999999986	0.5582030460238456
gm_ve	44.0944	0.557413512468338
gm_ve	44.399199999999986	0.5565891802310944
gm_ve	44.703999999999986	0.5557648479938507
gm_ve	45.00879999999999	0.55490562915802
gm_ve	45.31359999999999	0.5540464103221894
gm_ve	45.6184	0.553152184188366
gm_ve	45.92319999999999	0.5522579580545426
gm_ve	46.22799999999999	0.5513286322355271
gm_ve	46.53279999999999	0.5503993064165116
gm_ve	46.83759999999999	0.5494347795844078
gm_ve	47.1424	0.5484702527523041
gm_ve	47.44719999999999	0.5474704205989838
gm_ve	47.75199999999999	0.5464705884456634
gm_ve	48.05679999999999	0.5454353675246238
gm_ve	48.36159999999999	0.5444001466035843
gm_ve	48.66639999999999	0.5433294251561165
gm_ve	48.97119999999999	0.5422587037086487
gm_ve	49.27599999999999	0.541152399778366
gm_ve	49.58079999999999	0.5400460958480835
gm_ve	49.88559999999999	0.5389041349291801
gm_ve	50.19039999999999	0.5377621740102768
gm_ve	50.49519999999999	0.5365844681859017
gm_ve	50.79999999999999	0.5354067623615265
gm_ve	51.10479999999999	0.5341932460665703
gm_ve	51.40959999999999	0.5329797297716141
gm_ve	51.71439999999999	0.5317303404211998
gm_ve	52.01919999999999	0.5304809510707855
gm_ve	52.32399999999999	0.5291956409811973
gm_ve	52.62879999999999	0.5279103308916092
gm_ve	52.93359999999999	0.5265890449285507
gm_ve	53.23839999999999	0.5252677589654923
gm_ve	53.54319999999998	0.523910477757454
gm_ve	53.84799999999999	0.5225531965494156
gm_ve	54.15279999999999	0.5211599081754684
gm_ve	54.45759999999999	0.5197666198015213
gm_ve	54.76239999999999	0.5183373093605042
gm_ve	55.06719999999998	0.516907998919487
gm_ve	55.37199999999999	0.5154426828026771
gm_ve	55.67679999999999	0.5139773666858674
gm_ve	55.98159999999999	0.5124760821461678
gm_ve	56.28639999999999	0.5109747976064682
gm_ve	56.59119999999998	0.5094375714659691
gm_ve	56.895999999999994	0.50790034532547
gm_ve	57.200799999999994	0.5063272640109062
gm_ve	57.505599999999994	0.5047541826963424
gm_ve	57.810399999999994	0.5031453236937523
gm_ve	58.11519999999998	0.5015364646911621
gm_ve	58.41999999999998	0.49989193379879
gm_ve	58.724799999999995	0.49824740290641784
gm_ve	59.029599999999995	0.4965673491358757
gm_ve	59.334399999999995	0.49488729536533355
gm_ve	59.63919999999998	0.49317185431718824
gm_ve	59.94399999999998	0.491456413269043
gm_ve	60.248799999999996	0.48970578610897064
gm_ve	60.553599999999996	0.4879551589488983
gm_ve	60.858399999999996	0.4861695423722267
gm_ve	61.16319999999998	0.4843839257955551
gm_ve	61.46799999999998	0.4825635731220245
gm_ve	61.7728	0.48074322044849394
gm_ve	62.0776	0.47888840138912203
gm_ve	62.3824	0.47703358232975007
gm_ve	62.68719999999998	0.4751445934176445
gm_ve	62.99199999999998	0.47325560450553894
gm_ve	63.29679999999998	0.4713327929377556
gm_ve	63.6016	0.46940998136997225
gm_ve	63.906399999999984	0.46745372116565714
gm_ve	64.21119999999999	0.46549746096134187
gm_ve	64.51599999999999	0.4635081231594086
gm_ve	64.82079999999999	0.46151878535747526
gm_ve	65.12559999999999	0.45949686467647555
gm_ve	65.43039999999999	0.4574749439954758
gm_ve	65.73519999999999	0.45542087554931643
gm_ve	66.03999999999999	0.453366807103157
gm_ve	66.34479999999999	0.45128115713596345
gm_ve	66.64959999999999	0.4491955071687698
gm_ve	66.95439999999999	0.4470787957310677
gm_ve	67.25919999999999	0.4449620842933655
gm_ve	67.564	0.44281495213508604
gm_ve	67.8688	0.44066781997680665
gm_ve	68.1736	0.43849086612462995
gm_ve	68.4784	0.4363139122724533
gm_ve	68.7832	0.43410787284374236
gm_ve	69.088	0.4319018334150314
gm_ve	69.3928	0.42966738641262053
gm_ve	69.6976	0.42743293941020966
gm_ve	70.0024	0.42517091035842897
gm_ve	70.3072	0.4229088813066483
gm_ve	70.612	0.4206200301647186
gm_ve	70.9168	0.418331179022789
gm_ve	71.2216	0.41601641923189153
gm_ve	71.52639999999997	0.41370165944099424
gm_ve	71.8312	0.41136183440685264
gm_ve	72.136	0.40902200937271116
gm_ve	72.4408	0.40665812492370607
gm_ve	72.7456	0.4042942404747009
gm_ve	73.05039999999997	0.401907227933407
gm_ve	73.3552	0.39952021539211274
gm_ve	73.66	0.397111152112484
gm_ve	73.9648	0.39470208883285524
gm_ve	74.2696	0.39227199852466577
gm_ve	74.57439999999997	0.38984190821647646
gm_ve	74.8792	0.38739195168018337
gm_ve	75.184	0.3849419951438904
gm_ve	75.4888	0.382473261654377
gm_ve	75.7936	0.3800045281648636
gm_ve	76.09839999999997	0.37751826196908955
gm_ve	76.40319999999997	0.3750319957733154
gm_ve	76.708	0.37252936661243435
gm_ve	77.0128	0.37002673745155334
gm_ve	77.3176	0.367509052157402
gm_ve	77.62239999999997	0.36499136686325073
gm_ve	77.92719999999997	0.36245985925197605
gm_ve	78.232	0.3599283516407013
gm_ve	78.5368	0.3573843866586685
gm_ve	78.8416	0.35484042167663576
gm_ve	79.14639999999997	0.3522852927446366
gm_ve	79.45119999999997	0.34973016381263733
gm_ve	79.756	0.347165298461914
gm_ve	80.0608	0.3446004331111908
gm_ve	80.3656	0.34202716201543804
gm_ve	80.67039999999997	0.33945389091968536
gm_ve	80.97519999999997	0.3368736818432808
gm_ve	81.27999999999997	0.3342934727668762
gm_ve	81.5848	0.3317076936364171
gm_ve	81.88959999999997	0.32912191450595857
gm_ve	82.19439999999997	0.326532069593668
gm_ve	82.49919999999997	0.3239422246813774
gm_ve	82.80399999999997	0.3213497005403042
gm_ve	83.1088	0.31875717639923096
gm_ve	83.41359999999997	0.3161634951829911
gm_ve	83.71839999999997	0.3135698139667511
gm_ve	84.02319999999997	0.31097637340426443
gm_ve	84.32799999999997	0.3083829328417778
gm_ve	84.6328	0.305791266262531
gm_ve	84.93759999999997	0.30319959968328475
gm_ve	85.24239999999998	0.3006110966205597
gm_ve	85.54719999999998	0.2980225935578346
gm_ve	85.85199999999998	0.29543877243995664
gm_ve	86.15679999999998	0.2928549513220787
gm_ve	86.46159999999998	0.29027720615267755
gm_ve	86.76639999999998	0.28769946098327637
gm_ve	87.07119999999998	0.28512927815318106
gm_ve	87.37599999999998	0.28255909532308576
gm_ve	87.68079999999998	0.2799978397786617
gm_ve	87.98559999999998	0.27743658423423767
gm_ve	88.29039999999998	0.27488571405410767
gm_ve	88.59519999999998	0.27233484387397766
gm_ve	88.89999999999998	0.2697956748306751
gm_ve	89.20479999999998	0.2672565057873726
gm_ve	89.50959999999998	0.2647304631769657
gm_ve	89.81439999999998	0.26220442056655885
gm_ve	90.11919999999998	0.2596927620470524
gm_ve	90.42399999999998	0.2571811035275459
gm_ve	90.72879999999998	0.25468519479036333
gm_ve	91.03359999999998	0.2521892860531807
gm_ve	91.33839999999998	0.24971032738685608
gm_ve	91.64319999999998	0.24723136872053147
gm_ve	91.94799999999998	0.24477065727114677
gm_ve	92.25279999999998	0.24230994582176207
gm_ve	92.55759999999998	0.23986864238977432
gm_ve	92.86239999999998	0.23742733895778656
gm_ve	93.16719999999998	0.2350065678358078
gm_ve	93.47199999999998	0.23258579671382903
gm_ve	93.77679999999998	0.2301867339760065
gm_ve	94.08159999999998	0.22778767123818397
gm_ve	94.38639999999998	0.2254113294184208
gm_ve	94.69119999999998	0.2230349875986576
gm_ve	94.99599999999998	0.22068245112895965
gm_ve	95.30079999999998	0.21832991465926171
gm_ve	95.60559999999998	0.21600210703909398
gm_ve	95.91039999999998	0.21367429941892624
gm_ve	96.21519999999998	0.21137221194803715
gm_ve	96.51999999999998	0.20907012447714807
gm_ve	96.82479999999998	0.2067945882678032
gm_ve	97.12959999999998	0.20451905205845833
gm_ve	97.43439999999998	0.20227096118032933
gm_ve	97.73919999999998	0.2000228703022003
gm_ve	98.04399999999998	0.19780295416712762
gm_ve	98.34879999999998	0.1955830380320549
gm_ve	98.65359999999998	0.19339209087193013
gm_ve	98.95839999999998	0.19120114371180535
gm_ve	99.26319999999998	0.18903979957103728
gm_ve	99.56799999999998	0.18687845543026924
gm_ve	99.87279999999998	0.18474740386009217
gm_ve	100.17759999999998	0.18261635228991507
gm_ve	100.48239999999998	0.1805161252617836
gm_ve	100.78719999999998	0.17841589823365211
gm_ve	101.09199999999998	0.17634708508849145
gm_ve	101.39679999999998	0.17427827194333076
gm_ve	101.70159999999998	0.17224130481481553
gm_ve	102.00639999999999	0.17020433768630028
gm_ve	102.31119999999999	0.1681997014209628
gm_ve	102.61599999999999	0.16619506515562535
gm_ve	102.92079999999996	0.1642230976372958
gm_ve	103.22559999999996	0.1622511301189661
gm_ve	103.53039999999999	0.1603122139349579
gm_ve	103.83519999999999	0.15837329775094985
gm_ve	104.13999999999999	0.1564676759764551
gm_ve	104.44479999999996	0.15456205420196056
gm_ve	104.74959999999996	0.15269001312553893
gm_ve	105.05439999999999	0.1508179720491171
gm_ve	105.35919999999999	0.14897966142743826
gm_ve	105.66399999999999	0.14714135080575944
gm_ve	105.96879999999999	0.14533696621656408
gm_ve	106.27359999999996	0.14353258162736893
gm_ve	106.57839999999999	0.1417621856555342
gm_ve	106.88319999999999	0.1399917896836996
gm_ve	107.18799999999996	0.1382554860785605
gm_ve	107.49279999999999	0.1365191824734211
gm_ve	107.79759999999996	0.13481695167720334
gm_ve	108.10239999999999	0.13311472088098525
gm_ve	108.40719999999999	0.13144658729434006
gm_ve	108.71199999999996	0.129778453707695
gm_ve	109.01679999999999	0.12814431814476832
gm_ve	109.32159999999996	0.12651018258184193
gm_ve	109.62639999999999	0.12490999028086655
gm_ve	109.93119999999999	0.1233097979798913
gm_ve	110.23599999999996	0.12174337850883618
gm_ve	110.54079999999999	0.12017695903778076
gm_ve	110.84559999999996	0.1186441887170077
gm_ve	111.15039999999996	0.11711141839623451
gm_ve	111.45519999999999	0.11561205899342879
gm_ve	111.75999999999996	0.11411269959062338
gm_ve	112.06479999999999	0.11264656279236063
gm_ve	112.36959999999996	0.11118042599409819
gm_ve	112.67439999999996	0.10974721638485789
gm_ve	112.97919999999996	0.1083140067756176
gm_ve	113.28399999999996	0.10691347531974323
gm_ve	113.58879999999999	0.10551294386386871
gm_ve	113.89359999999996	0.10414474168792373
gm_ve	114.19839999999996	0.10277653951197863
gm_ve	114.50319999999996	0.10144036645069718
gm_ve	114.80799999999996	0.10010419338941574
gm_ve	115.1128	0.09879965353757131
gm_ve	115.41759999999996	0.09749511368572712
gm_ve	115.72239999999996	0.09622186282649636
gm_ve	116.02719999999997	0.0949486119672656
gm_ve	116.33199999999997	0.09370621289126582
gm_ve	116.6368	0.09246381381526589
gm_ve	116.94159999999997	0.0912518810946495
gm_ve	117.24639999999997	0.09003994837403298
gm_ve	117.55119999999997	0.08885801448486745
gm_ve	117.85599999999997	0.08767608059570194
gm_ve	118.1608	0.08652372257783998
gm_ve	118.46559999999997	0.08537136455997825
gm_ve	118.77039999999997	0.08424809048883616
gm_ve	119.07519999999997	0.08312481641769409
gm_ve	119.37999999999997	0.08203017441555863
gm_ve	119.6848	0.08093553241342306
gm_ve	119.98959999999997	0.0798690069932491
gm_ve	120.29439999999997	0.07880248157307505
gm_ve	120.59919999999997	0.07776360055431723
gm_ve	120.90399999999997	0.07672471953555941
gm_ve	121.2088	0.07571294964291146
gm_ve	121.51359999999997	0.07470117975026369
gm_ve	121.81839999999997	0.07371603304054589
gm_ve	122.12319999999997	0.07273088633082807
gm_ve	122.42799999999997	0.07177181774750352
gm_ve	122.73279999999997	0.07081274916417897
gm_ve	123.03759999999997	0.06987925688736141
gm_ve	123.34239999999997	0.06894576461054384
gm_ve	123.64719999999997	0.06803729764651507
gm_ve	123.95199999999997	0.06712883068248629
gm_ve	124.25679999999997	0.06624488122761249
gm_ve	124.56159999999997	0.06536093177273869
gm_ve	124.86639999999997	0.06450094343163074
gm_ve	125.17119999999997	0.06364095509052277
gm_ve	125.47599999999997	0.06280441598501056
gm_ve	125.78079999999997	0.06196787687949836
gm_ve	126.08559999999997	0.06115423424635082
gm_ve	126.39039999999997	0.060340591613203286
gm_ve	126.69519999999997	0.05954933410976082
gm_ve	126.99999999999997	0.058758076606318356
gm_ve	127.30479999999997	0.057988663227297364
gm_ve	127.60959999999997	0.05721924984827638
gm_ve	127.91439999999997	0.05647115426836535
gm_ve	128.21919999999997	0.05572305868845433
gm_ve	128.52399999999997	0.0549957488081418
gm_ve	128.82879999999997	0.05426843892782927
gm_ve	129.13359999999997	0.05356140293879434
gm_ve	129.43839999999997	0.052854366949759424
gm_ve	129.74319999999997	0.05216709253145382
gm_ve	130.04799999999997	0.05147981811314821
gm_ve	130.35279999999997	0.05081181237474084
gm_ve	130.65759999999997	0.050143806636333464
gm_ve	130.96239999999995	0.049494532565586336
gm_ve	131.26719999999997	0.048845258494839075
gm_ve	131.57199999999997	0.048214234795887025
gm_ve	131.87679999999997	0.047583211096934974
gm_ve	132.18159999999997	0.046969948889454806
gm_ve	132.48639999999995	0.04635668668197468
gm_ve	132.79119999999998	0.04576071812771258
gm_ve	133.09599999999998	0.045164749573450534
gm_ve	133.40079999999998	0.04458556927274913
gm_ve	133.70559999999998	0.044006388972047714
gm_ve	134.01039999999995	0.04344354533241136
gm_ve	134.31519999999998	0.04288070169277489
gm_ve	134.61999999999998	0.04233373468159698
gm_ve	134.92479999999998	0.04178676767041907
gm_ve	135.22959999999998	0.04125524202245286
gm_ve	135.53439999999995	0.040723716374486685
gm_ve	135.83919999999998	0.04020716116647234
gm_ve	136.14399999999998	0.03969060595845804
gm_ve	136.44879999999998	0.03918860243284143
gm_ve	136.75359999999998	0.03868659890722483
gm_ve	137.05839999999995	0.038198724199901384
gm_ve	137.36319999999998	0.03771084949257784
gm_ve	137.66799999999998	0.03723670060280711
gm_ve	137.97279999999998	0.03676255171303637
gm_ve	138.27759999999998	0.036301698366878535
gm_ve	138.58239999999995	0.035840845020720734
gm_ve	138.88719999999998	0.03539290461631024
gm_ve	139.19199999999998	0.034944964211899784
gm_ve	139.49679999999998	0.03450954872823786
gm_ve	139.80159999999998	0.034074133244575935
gm_ve	140.10639999999995	0.03365087622660216
gm_ve	140.41119999999998	0.03322761920862831
gm_ve	140.71599999999995	0.032816132987500204
gm_ve	141.02079999999998	0.032404646766372024
gm_ve	141.32559999999998	0.03200458192732183
gm_ve	141.63039999999995	0.03160451708827168
gm_ve	141.93519999999998	0.03121552551601777
gm_ve	142.23999999999995	0.030826533943763935
gm_ve	142.54479999999998	0.030448286487080607
gm_ve	142.84959999999998	0.03007003903039731
gm_ve	143.15439999999995	0.02970218452392149
gm_ve	143.45919999999998	0.02933433001744561
gm_ve	143.76399999999995	0.028976558253634748
gm_ve	144.06879999999998	0.028618786489823834
gm_ve	144.37359999999998	0.028270784669439292
gm_ve	144.67839999999995	0.027922782849054785
gm_ve	144.98319999999998	0.02758425663050727
gm_ve	145.28799999999995	0.027245730411959813
gm_ve	145.59279999999998	0.02691636894160182
gm_ve	145.89759999999998	0.026587007471243852
gm_ve	146.20239999999995	0.026266533631132943
gm_ve	146.50719999999998	0.02594605979102198
gm_ve	146.81199999999995	0.025634196898317925
gm_ve	147.11679999999998	0.02532233400561381
gm_ve	147.42159999999998	0.02501882122160167
gm_ve	147.72639999999996	0.024715308437589557
gm_ve	148.03119999999998	0.02441987035053896
gm_ve	148.33599999999996	0.024124432263488416
gm_ve	148.64079999999998	0.02383682502695591
gm_ve	148.94559999999998	0.023549217790423425
gm_ve	149.25039999999996	0.023269197223999095
gm_ve	149.55519999999999	0.022989176657574717
gm_ve	149.85999999999996	0.02271651359405953
gm_ve	150.16479999999999	0.022443850530544297
gm_ve	150.46959999999996	0.02217830267691171
gm_ve	150.77439999999996	0.0219127548232791
gm_ve	151.0792	0.021654108102302394
gm_ve	151.38399999999996	0.021395461381325732
gm_ve	151.68879999999996	0.021143502179620556
gm_ve	151.99359999999996	0.02089154297791538
gm_ve	152.29839999999996	0.020646071228111407
gm_ve	152.6032	0.020400599478307413
gm_ve	152.90799999999996	0.020161402465237198
gm_ve	153.21279999999996	0.019922205452166962
gm_ve	153.51759999999996	0.019689096798902028
gm_ve	153.82239999999996	0.019455988145637093
gm_ve	154.1272	0.019228781899073493
gm_ve	154.43199999999996	0.019001575652509928
gm_ve	154.73679999999996	0.018780096539558144
gm_ve	155.04159999999996	0.01855861742660636
gm_ve	155.34639999999996	0.018342681240210375
gm_ve	155.6512	0.018126745053814376
gm_ve	155.95599999999996	0.017916189234165367
gm_ve	156.26079999999996	0.017705633414516343
gm_ve	156.56559999999996	0.01750029597678804
gm_ve	156.87039999999996	0.017294958539059734
gm_ve	157.1752	0.017094688643737737
gm_ve	157.47999999999996	0.016894418748415775
gm_ve	157.78479999999996	0.016699054773926036
gm_ve	158.08959999999996	0.0165036907994363
gm_ve	158.39439999999996	0.016313092292693916
gm_ve	158.6992	0.01612249378595152
gm_ve	159.00399999999996	0.015936521210187498
gm_ve	159.30879999999996	0.015750548634423468
gm_ve	159.61359999999996	0.015569070395758899
gm_ve	159.91839999999996	0.015387592157094333
gm_ve	160.22319999999996	0.01521046880952781
gm_ve	160.52799999999996	0.015033345461961289
gm_ve	160.83279999999996	0.014860455006237316
gm_ve	161.13759999999996	0.014687564550513343
gm_ve	161.44239999999996	0.014518790416150295
gm_ve	161.74719999999996	0.014350016281787248
gm_ve	162.05199999999996	0.014185232073577936
gm_ve	162.35679999999996	0.014020447865368624
gm_ve	162.66159999999996	0.013859545139530383
gm_ve	162.96639999999996	0.013698642413692142
gm_ve	163.27119999999996	0.013541512330266414
gm_ve	163.57599999999996	0.013384382246840687
gm_ve	163.88079999999997	0.01323092287061627
gm_ve	164.18559999999997	0.01307746349439185
gm_ve	164.49039999999997	0.012927565701374988
gm_ve	164.79519999999997	0.012777667908358126
gm_ve	165.09999999999997	0.012631238463336558
gm_ve	165.40479999999997	0.012484809018314991
gm_ve	165.70959999999997	0.012341752533075123
gm_ve	166.01439999999997	0.012198696047835255
gm_ve	166.31919999999997	0.012058925315932357
gm_ve	166.62399999999997	0.011919154584029456
gm_ve	166.92879999999997	0.011782574935909906
gm_ve	167.23359999999997	0.011645995287790357
gm_ve	167.53839999999997	0.011512524837417003
gm_ve	167.84319999999997	0.011379054387043652
gm_ve	168.14799999999997	0.011248612036320077
gm_ve	168.45279999999994	0.011118169685596513
gm_ve	168.75759999999997	0.010990678848270357
gm_ve	169.06239999999997	0.010863188010944214
gm_ve	169.36719999999997	0.010738565846054371
gm_ve	169.67199999999997	0.010613943681164528
gm_ve	169.97679999999994	0.010492120138587791
gm_ve	170.28159999999997	0.01037029659601103
gm_ve	170.58639999999997	0.010251200537186377
gm_ve	170.89119999999997	0.010132104478361725
gm_ve	171.19599999999997	0.010015669860240444
gm_ve	171.50079999999994	0.009899235242119175
gm_ve	171.80559999999997	0.009785389753881185
gm_ve	172.11039999999997	0.009671544265643206
gm_ve	172.41519999999997	0.009560226509051972
gm_ve	172.71999999999997	0.009448908752460738
gm_ve	173.02479999999994	0.009340056661847038
gm_ve	173.32959999999997	0.00923120457123332
gm_ve	173.63439999999997	0.009124760689576305
gm_ve	173.93919999999997	0.00901831680791929
gm_ve	174.24399999999997	0.008914217672190711
gm_ve	174.54879999999994	0.00881011853646214
gm_ve	174.85359999999997	0.008708310920650315
gm_ve	175.15839999999997	0.008606503304838498
gm_ve	175.46319999999997	0.008506932211690809
gm_ve	175.76799999999997	0.008407361118543122
gm_ve	176.07279999999994	0.008309976679680638
gm_ve	176.37759999999997	0.00821259224081814
gm_ve	176.68239999999997	0.008117338456276001
gm_ve	176.98719999999997	0.008022084671733865
gm_ve	177.29199999999997	0.007928914435774455
gm_ve	177.59679999999994	0.007835744199815054
gm_ve	177.90159999999997	0.007744609449093778
gm_ve	178.20639999999995	0.00765347469837252
gm_ve	178.51119999999997	0.0075643314436945235
gm_ve	178.81599999999997	0.007475188189016535
gm_ve	179.12079999999995	0.007387986560257795
gm_ve	179.42559999999997	0.007300784931499038
gm_ve	179.73039999999995	0.0072154836707710585
gm_ve	180.03519999999997	0.0071301824100430625
gm_ve	180.33999999999997	0.007046738984573151
gm_ve	180.64479999999995	0.006963295559103244
gm_ve	180.94959999999998	0.006881670834806635
gm_ve	181.25439999999995	0.006800046110510038
gm_ve	181.55919999999998	0.006720195763702461
gm_ve	181.86399999999998	0.006640345416894888
gm_ve	182.16879999999995	0.006562232801822184
gm_ve	182.47359999999998	0.006484120186749464
gm_ve	182.77839999999995	0.006407707199805664
gm_ve	183.08319999999998	0.006331294212861849
gm_ve	183.38799999999998	0.006256546059427133
gm_ve	183.69279999999995	0.006181797905992425
gm_ve	183.99759999999998	0.006108675145658531
gm_ve	184.30239999999995	0.006035552385324649
gm_ve	184.60719999999998	0.005964021908544477
gm_ve	184.91199999999998	0.005892491431764313
gm_ve	185.21679999999995	0.005822519352374661
gm_ve	185.52159999999998	0.005752547272984998
gm_ve	185.82639999999995	0.0056841025047838
gm_ve	186.13119999999998	0.005615657736582591
gm_ve	186.43599999999998	0.005548704353623887
gm_ve	186.74079999999995	0.005481750970665189
gm_ve	187.04559999999998	0.005416259312370636
gm_ve	187.35039999999995	0.005350767654076094
gm_ve	187.65519999999998	0.0052867074101627
gm_ve	187.95999999999995	0.005222647166249317
gm_ve	188.26479999999995	0.00515999000799319
gm_ve	188.56959999999998	0.005097332849737057
gm_ve	188.87439999999995	0.005036046523144225
gm_ve	189.17919999999995	0.004974760196551386
gm_ve	189.48399999999995	0.004914817960373341
gm_ve	189.78879999999995	0.0048548757241952956
gm_ve	190.09359999999998	0.004796249546112458
gm_ve	190.39839999999995	0.004737623368029631
gm_ve	190.70319999999995	0.004680287977034681
gm_ve	191.00799999999995	0.00462295258603973
gm_ve	191.31279999999995	0.004566878437098867
gm_ve	191.61759999999998	0.004510804288157999
gm_ve	191.92239999999995	0.004455966982510875
gm_ve	192.22719999999995	0.004401129676863747
gm_ve	192.53199999999995	0.0043475041710747675
gm_ve	192.83679999999995	0.004293878665285788
gm_ve	193.14159999999998	0.004241441350005987
gm_ve	193.44639999999995	0.0041890040347261955
gm_ve	193.75119999999995	0.0041377281640039955
gm_ve	194.05599999999995	0.004086452293281795
gm_ve	194.36079999999995	0.0040363156154856325
gm_ve	194.66559999999998	0.003986178937689466
gm_ve	194.97039999999996	0.0039371581992483605
gm_ve	195.27519999999996	0.0038881374608072507
gm_ve	195.57999999999996	0.0038402114352055427
gm_ve	195.88479999999996	0.003792285409603835
gm_ve	196.18959999999998	0.0037454293052496326
gm_ve	196.49439999999996	0.0036985732008954384
gm_ve	196.79919999999996	0.0036527667053184664
gm_ve	197.10399999999996	0.0036069602097414943
gm_ve	197.40879999999996	0.0035621829849150632
gm_ve	197.71359999999996	0.003517405760088632
gm_ve	198.01839999999996	0.0034736348457971022
gm_ve	198.32319999999996	0.0034298639315055723
gm_ve	198.62799999999996	0.003387080122584285
gm_ve	198.93279999999996	0.0033442963136629976
gm_ve	199.23759999999996	0.0033024794288859737
gm_ve	199.54239999999996	0.00326066254410895
gm_ve	199.84719999999996	0.0032197941129749274
gm_ve	200.15199999999996	0.003178925681840905
gm_ve	200.45679999999996	0.003138984428418534
gm_ve	200.76159999999996	0.0030990431749961635
gm_ve	201.06639999999996	0.0030600113154817254
gm_ve	201.37119999999996	0.0030209794559672874
gm_ve	201.67599999999996	0.0029828383237410438
gm_ve	201.98079999999996	0.0029446971915148
gm_ve	202.28559999999996	0.002907429866413813
gm_ve	202.59039999999996	0.002870162541312826
gm_ve	202.89519999999996	0.0028337490774088536
gm_ve	203.19999999999996	0.002797335613504881
gm_ve	203.50479999999996	0.0027617597297002194
gm_ve	203.80959999999996	0.0027261838458955577
gm_ve	204.11439999999996	0.0026914283149511165
gm_ve	204.41919999999996	0.0026566727840066752
gm_ve	204.72399999999996	0.002622721708875242
gm_ve	205.02879999999996	0.002588770633743809
gm_ve	205.33359999999996	0.0025556058530913583
gm_ve	205.63839999999996	0.002522441072438908
gm_ve	205.94319999999996	0.002490047158775044
gm_ve	206.24799999999996	0.00245765324511118
gm_ve	206.55279999999996	0.0024260143275596003
gm_ve	206.85759999999996	0.0023943754100080204
gm_ve	207.16239999999996	0.0023634767497794904
gm_ve	207.46719999999993	0.002332578089550963
gm_ve	207.77199999999996	0.002302402799896984
gm_ve	208.07679999999996	0.002272227510243008
gm_ve	208.38159999999996	0.0022427614231015024
gm_ve	208.68639999999996	0.0022132953359599973
gm_ve	208.99119999999994	0.0021845235826754654
gm_ve	209.29599999999996	0.0021557518293909284
gm_ve	209.60079999999996	0.002127660713356505
gm_ve	209.90559999999996	0.002099569597322082
gm_ve	210.21039999999996	0.0020721434900043785
gm_ve	210.51519999999994	0.002044717382686678
gm_ve	210.81999999999996	0.0020179430162926685
gm_ve	211.12479999999996	0.0019911686498986616
gm_ve	211.42959999999997	0.0019650323632119326
gm_ve	211.73439999999997	0.001938896076525204
gm_ve	212.03919999999994	0.0019133850780362251
gm_ve	212.34399999999997	0.0018878740795472415
gm_ve	212.64879999999997	0.0018629738400505178
gm_ve	212.95359999999997	0.001838073600553794
gm_ve	213.25839999999997	0.0018137717887785777
gm_ve	213.56319999999994	0.0017894699770033633
gm_ve	213.86799999999997	0.0017657539219054527
gm_ve	214.17279999999997	0.0017420378668075442
gm_ve	214.47759999999997	0.0017188956328452812
gm_ve	214.78239999999997	0.0016957533988830181
gm_ve	215.08719999999994	0.0016731715337752612
gm_ve	215.39199999999997	0.0016505896686675001
gm_ve	215.69679999999997	0.0016285567132626425
gm_ve	216.00159999999997	0.0016065237578577849
gm_ve	216.30639999999997	0.0015850279704532667
gm_ve	216.61119999999994	0.0015635321830487505
gm_ve	216.91599999999997	0.0015425623923734275
gm_ve	217.22079999999994	0.0015215926016981089
gm_ve	217.52559999999997	0.0015011364358724542
gm_ve	217.83039999999997	0.0014806802700468018
gm_ve	218.13519999999994	0.0014607270102703573
gm_ve	218.43999999999997	0.0014407737504939094
gm_ve	218.74479999999994	0.0014213125018137523
gm_ve	219.04959999999997	0.0014018512531335917
gm_ve	219.35439999999997	0.001382871633558376
gm_ve	219.65919999999994	0.0013638920139831625
gm_ve	219.96399999999997	0.001345382584829537
gm_ve	220.26879999999994	0.0013268731556759152
gm_ve	220.57359999999997	0.0013088239804318461
gm_ve	220.87839999999997	0.0012907748051877786
gm_ve	221.18319999999994	0.0012731757052333859
gm_ve	221.48799999999997	0.0012555766052789897
gm_ve	221.79279999999994	0.0012384180229802165
gm_ve	222.09759999999997	0.0012212594406814403
gm_ve	222.40239999999997	0.001204530720774545
gm_ve	222.70719999999994	0.001187802000867651
gm_ve	223.01199999999997	0.001171493958464461
gm_ve	223.31679999999994	0.0011551859160612741
gm_ve	223.62159999999997	0.0011392891181631198
gm_ve	223.92639999999997	0.0011233923202649669
gm_ve	224.23119999999994	0.001107897901674222
gm_ve	224.53599999999997	0.0010924034830834743
gm_ve	224.84079999999994	0.0010773016044292798
gm_ve	225.14559999999997	0.0010621997257750824
gm_ve	225.45039999999997	0.0010474818834607848
gm_ve	225.75519999999995	0.0010327640411464888
gm_ve	226.05999999999997	0.0010184214670705914
gm_ve	226.36479999999995	0.001004078892994697
gm_ve	226.66959999999997	9.901034051542465E-4
gm_ve	226.97439999999995	9.761279173137992E-4
gm_ve	227.27919999999995	9.625104141137476E-4
gm_ve	227.58399999999997	9.48892910913695E-4
gm_ve	227.88879999999995	9.356255167075791E-4
gm_ve	228.19359999999998	9.223581225014608E-4
gm_ve	228.49839999999995	9.094327517533906E-4
gm_ve	228.80319999999995	8.965073810053191E-4
gm_ve	229.10799999999998	8.839164431409766E-4
gm_ve	229.41279999999995	8.713255052766363E-4
gm_ve	229.71759999999995	8.590606444280732E-4
gm_ve	230.02239999999995	8.467957835795101E-4
gm_ve	230.32719999999995	8.348496622915798E-4
gm_ve	230.63199999999998	8.22903541003648E-4
gm_ve	230.93679999999998	8.11269034517272E-4
gm_ve	231.24159999999992	7.996345280308981E-4
gm_ve	231.54639999999998	7.883037562648384E-4
gm_ve	231.85119999999992	7.76972984498783E-4
gm_ve	232.15599999999998	7.65939089369262E-4
gm_ve	232.46079999999998	7.549051942397432E-4
gm_ve	232.76559999999992	7.441611383027707E-4
gm_ve	233.07039999999998	7.334170823657942E-4
gm_ve	233.37519999999992	7.229562893072824E-4
gm_ve	233.67999999999998	7.124954962487667E-4
gm_ve	233.98479999999998	7.023106850600912E-4
gm_ve	234.28959999999992	6.921258738714173E-4
gm_ve	234.59439999999998	6.822107540804409E-4
gm_ve	234.89919999999992	6.722956342894682E-4
gm_ve	235.20399999999998	6.626437285145129E-4
gm_ve	235.50879999999998	6.529918227395597E-4
gm_ve	235.81359999999992	6.435970372299287E-4
gm_ve	236.11839999999998	6.342022517202943E-4
gm_ve	236.42319999999992	6.25057972964121E-4
gm_ve	236.72799999999998	6.159136942079441E-4
gm_ve	237.03279999999998	6.070140587953549E-4
gm_ve	237.33759999999998	5.981144233827655E-4
gm_ve	237.64239999999998	5.894535077300741E-4
gm_ve	237.94719999999992	5.807925920773844E-4
gm_ve	238.25199999999992	5.723647966742291E-4
gm_ve	238.55679999999998	5.639370012710723E-4
gm_ve	238.86159999999998	5.557362174352024E-4
gm_ve	239.16639999999998	5.475354335993327E-4
gm_ve	239.47119999999993	5.395563247146209E-4
gm_ve	239.77599999999993	5.315772158299077E-4
gm_ve	240.08079999999998	5.238143317357296E-4
gm_ve	240.38559999999998	5.160514476415528E-4
gm_ve	240.69039999999998	5.084996117398714E-4
gm_ve	240.99519999999993	5.009477758381912E-4
gm_ve	241.29999999999993	4.936014383629699E-4
gm_ve	241.60479999999998	4.862551008877472E-4
gm_ve	241.90959999999998	4.7910934927949885E-4
gm_ve	242.21439999999998	4.7196359767125043E-4
gm_ve	242.51919999999993	4.650134196213067E-4
gm_ve	242.82399999999993	4.580632415713616E-4
gm_ve	243.12879999999998	4.513039354095428E-4
gm_ve	243.43359999999998	4.445446292477254E-4
gm_ve	243.73839999999998	4.3797107006863774E-4
gm_ve	244.04319999999993	4.313975108895512E-4
gm_ve	244.34799999999993	4.2500521898812565E-4
gm_ve	244.65279999999998	4.1861292708669887E-4
gm_ve	244.95759999999999	4.1239731080868863E-4
gm_ve	245.26239999999999	4.0618169453067845E-4
gm_ve	245.56719999999993	4.001384664717452E-4
gm_ve	245.87199999999993	3.940952384128109E-4
gm_ve	246.1768	3.8821969621539537E-4
gm_ve	246.4816	3.82344154017981E-4
gm_ve	246.7864	3.7663221379559257E-4
gm_ve	247.09119999999993	3.709202735732053E-4
gm_ve	247.39599999999993	3.6536774489075776E-4
gm_ve	247.70079999999993	3.5981521620831024E-4
gm_ve	248.0056	3.544181571609933E-4
gm_ve	248.3104	3.4902109811367737E-4
gm_ve	248.61519999999993	3.4377525046605344E-4
gm_ve	248.91999999999993	3.385294028184285E-4
gm_ve	249.22479999999993	3.334310128996891E-4
gm_ve	249.5296	3.283326229809487E-4
gm_ve	249.83439999999993	3.2337787974210785E-4
gm_ve	250.13919999999993	3.1842313650326607E-4
gm_ve	250.44399999999993	3.136084480053774E-4
gm_ve	250.74879999999993	3.087937595074888E-4
gm_ve	251.0536	3.0411524925594324E-4
gm_ve	251.35839999999993	2.994367390043993E-4
gm_ve	251.66319999999993	2.948909765619635E-4
gm_ve	251.96799999999993	2.9034521411952757E-4
gm_ve	252.27279999999993	2.859287318188643E-4
gm_ve	252.5776	2.815122495182002E-4
gm_ve	252.88239999999993	2.7722175637035103E-4
gm_ve	253.18719999999993	2.729312632225012E-4
gm_ve	253.49199999999993	2.687632606275289E-4
gm_ve	253.79679999999993	2.6459525803255654E-4
gm_ve	254.1016	2.6323260310336593E-4
gm_ve	254.40639999999993	2.618699481741758E-4
gm_ve	254.71119999999993	2.618699481741758E-4
gm_ve	255.01599999999993	2.618699481741758E-4
gm_ve	255.32079999999993	2.618699481741758E-4
gm_ve	255.6256	2.618699481741758E-4
gm_ve	255.93039999999993	2.618699481741758E-4
gm_ve	256.23519999999996	2.618699481741758E-4
gm_ve	256.53999999999996	2.618699481741758E-4
gm_ve	256.84479999999996	2.618699481741758E-4
gm_ve	257.1496	2.618699481741758E-4
gm_ve	257.45439999999996	2.618699481741758E-4
gm_ve	257.75919999999996	2.618699481741758E-4
gm_ve	258.06399999999996	2.618699481741758E-4
gm_ve	258.36879999999996	2.618699481741758E-4
gm_ve	258.6736	2.618699481741758E-4
gm_ve	258.97839999999997	2.618699481741758E-4
gm_ve	259.28319999999997	2.618699481741758E-4
gm_ve	259.58799999999997	2.618699481741758E-4
gm_ve	259.89279999999997	2.618699481741758E-4
gm_ve	260.1976	2.618699481741758E-4
gm_ve	260.50239999999997	2.618699481741758E-4
gm_ve	260.80719999999997	2.618699481741758E-4
gm_ve	261.11199999999997	2.618699481741758E-4
gm_ve	261.41679999999997	2.618699481741758E-4
gm_ve	261.7216	2.618699481741758E-4
gm_ve	262.02639999999997	2.618699481741758E-4
gm_ve	262.33119999999997	2.618699481741758E-4
gm_ve	262.63599999999997	2.618699481741758E-4
gm_ve	262.94079999999997	2.618699481741758E-4
gm_ve	263.2456	2.618699481741758E-4
gm_ve	263.55039999999997	2.618699481741758E-4
gm_ve	263.85519999999997	2.618699481741758E-4
gm_ve	264.15999999999997	2.618699481741758E-4
gm_ve	264.46479999999997	2.618699481741758E-4
gm_ve	264.7696	2.618699481741758E-4
gm_ve	265.07439999999997	2.618699481741758E-4
gm_ve	265.37919999999997	2.618699481741758E-4
gm_ve	265.68399999999997	2.618699481741758E-4
gm_ve	265.98879999999997	2.618699481741758E-4
gm_ve	266.2936	2.618699481741758E-4
gm_ve	266.59839999999997	2.618699481741758E-4
gm_ve	266.90319999999997	2.618699481741758E-4
gm_ve	267.20799999999997	2.618699481741758E-4
gm_ve	267.51279999999997	2.618699481741758E-4
gm_ve	267.8176	2.618699481741758E-4
gm_ve	268.12239999999997	2.618699481741758E-4
gm_ve	268.42719999999997	2.618699481741758E-4
gm_ve	268.73199999999997	2.618699481741758E-4
gm_ve	269.03679999999997	2.618699481741758E-4
gm_ve	269.34159999999997	2.618699481741758E-4
gm_ve	269.64639999999997	2.618699481741758E-4
gm_ve	269.9512	2.618699481741758E-4
gm_ve	270.256	2.618699481741758E-4
gm_ve	270.5608	2.618699481741758E-4
gm_ve	270.8656	2.618699481741758E-4
gm_ve	271.1704	2.618699481741758E-4
gm_ve	271.4752	2.618699481741758E-4
gm_ve	271.78	2.618699481741758E-4
gm_ve	272.0848	2.618699481741758E-4
gm_ve	272.3896	2.618699481741758E-4
gm_ve	272.6944	2.618699481741758E-4
gm_ve	272.9992	2.618699481741758E-4
gm_ve	273.304	2.618699481741758E-4
gm_ve	273.6088	2.618699481741758E-4
gm_ve	273.9136	2.618699481741758E-4
gm_ve	274.2184	2.618699481741758E-4
gm_ve	274.5232	2.618699481741758E-4
gm_ve	274.828	2.618699481741758E-4
gm_ve	275.1328	2.618699481741758E-4
gm_ve	275.4376	2.618699481741758E-4
gm_ve	275.7424	2.618699481741758E-4
gm_ve	276.0472	2.618699481741758E-4
gm_ve	276.352	2.618699481741758E-4
gm_ve	276.6568	2.618699481741758E-4
gm_ve	276.9616	2.618699481741758E-4
gm_ve	277.2664	2.618699481741758E-4
gm_ve	277.5712	2.618699481741758E-4
gm_ve	277.876	2.618699481741758E-4
gm_ve	278.1808	2.618699481741758E-4
gm_ve	278.4856	2.618699481741758E-4
gm_ve	278.7904	2.618699481741758E-4
gm_ve	279.0952	2.618699481741758E-4
gm_ve	279.4	2.618699481741758E-4
