# Supplementary material for: The potential habitat of Phlomoides rotata in Tibet was based on an optimized MaxEnt model
Source: Front Plant Sci. 2025 Jun 3;16:1560603. doi: 10.3389/fpls.2025.1560603 (PMC12170608; doi:10.3389/fpls.2025.1560603)
Supplement: Supplementary file 6 [file DataSheet6.csv]

variable	x	y
veg-class	10.0	0.745853865891695
veg-class	11.0	0.17949939966201783
veg-class	20.0	0.17949939966201783
veg-class	51.0	0.17949939966201783
veg-class	52.0	0.17949939966201783
veg-class	61.0	0.17949939966201783
veg-class	62.0	0.17949939966201783
veg-class	71.0	0.17949939966201783
veg-class	72.0	0.5269786059856415
veg-class	81.0	0.17949939966201783
veg-class	91.0	0.17949939966201783
veg-class	120.0	0.17949939966201783
veg-class	121.0	0.17949939966201783
veg-class	122.0	0.17949939966201783
veg-class	130.0	0.5168834090232849
veg-class	150.0	0.22765090242028235
veg-class	153.0	0.17949939966201783
veg-class	182.0	0.17949939966201783
veg-class	183.0	0.17949939966201783
veg-class	184.0	0.17949939966201783
veg-class	190.0	0.17949939966201783
veg-class	200.0	0.11506250128149986
veg-class	201.0	0.17949939966201783
veg-class	202.0	0.17949939966201783
veg-class	210.0	0.33235078006982804
veg-class	220.0	0.17949939966201783
