# Supplementary material for: The potential habitat of Phlomoides rotata in Tibet was based on an optimized MaxEnt model
Source: Front Plant Sci. 2025 Jun 3;16:1560603. doi: 10.3389/fpls.2025.1560603 (PMC12170608; doi:10.3389/fpls.2025.1560603)
Supplement: Supplementary file 8 [file Table2.xlsx]

## Sheet: D
species	longitude	latitude
Lamiophlomis rotata	87.07	28.5157
Lamiophlomis rotata	85.7436	29.625
Lamiophlomis rotata	91.9212	28.9166
Lamiophlomis rotata	91.3122	29.3764
Lamiophlomis rotata	89.4602	29.3258
Lamiophlomis rotata	87.5389	27.9094
Lamiophlomis rotata	93.3684	28.8468
Lamiophlomis rotata	91.4051	30.5652
Lamiophlomis rotata	87.5733	29.0865
Lamiophlomis rotata	92.866	32.0376
Lamiophlomis rotata	93.7119	31.7577
Lamiophlomis rotata	97.705	31.3603
Lamiophlomis rotata	92.0733	31.765
Lamiophlomis rotata	97.9953	29.7076
Lamiophlomis rotata	97.5714	29.7378
Lamiophlomis rotata	91.8492	31.6768
Lamiophlomis rotata	92.7155	31.7478
Lamiophlomis rotata	97.2641	30.6787
Lamiophlomis rotata	85.3699	29.182
Lamiophlomis rotata	85.391	28.8974
Lamiophlomis rotata	98.5378	29.9518
Lamiophlomis rotata	91.1415	30.8241
Lamiophlomis rotata	92.2401	31.1392
Lamiophlomis rotata	89.1505	27.8159
Lamiophlomis rotata	90.7005	29.7496
Lamiophlomis rotata	92.4958	29.8885
Lamiophlomis rotata	92.3256	29.8354
Lamiophlomis rotata	92.2591	29.6903
Lamiophlomis rotata	92.0345	29.7124
Lamiophlomis rotata	93.8204	31.3611
Lamiophlomis rotata	88.0424	29.1452
Lamiophlomis rotata	90.9816	30.3749
Lamiophlomis rotata	94.6512	29.6114
Lamiophlomis rotata	92.3858	29.0446
Lamiophlomis rotata	84.889	29.5672
Lamiophlomis rotata	88.7929	28.8758
Lamiophlomis rotata	91.2661	29.7453
Lamiophlomis rotata	91.1613	29.585
Lamiophlomis rotata	90.2253	28.8956
Lamiophlomis rotata	91.0678	29.7115
Lamiophlomis rotata	92.7629	28.8654
Lamiophlomis rotata	83.9881	29.6577
Lamiophlomis rotata	86.5036	28.1813
Lamiophlomis rotata	92.9169	30.7206
Lamiophlomis rotata	93.0342	31.0923
Lamiophlomis rotata	92.4158	29.7605
Lamiophlomis rotata	91.5049	29.7524
Lamiophlomis rotata	91.8418	29.6893
Lamiophlomis rotata	91.9349	29.9957
Lamiophlomis rotata	92.3922	29.5633
Lamiophlomis rotata	92.3782	30.4692
Lamiophlomis rotata	93.0879	30.4243
Lamiophlomis rotata	96.7287	30.9921
Lamiophlomis rotata	93.1158	31.8232
Lamiophlomis rotata	92.4555	29.8322
Lamiophlomis rotata	92.3324	29.0212
Lamiophlomis rotata	92.5411	30.1951
Lamiophlomis rotata	92.2206	28.6219
Lamiophlomis rotata	91.9439	28.2496
Lamiophlomis rotata	93.4719	31.6389
Lamiophlomis rotata	93.5023	31.8609
Lamiophlomis rotata	97.7102	31.3673
Lamiophlomis rotata	92.0719	31.4511
Lamiophlomis rotata	89.4754	29.7068
Lamiophlomis rotata	92.577	29.8649
Lamiophlomis rotata	93.1111	30.1815
Lamiophlomis rotata	91.5536	28.4479
Lamiophlomis rotata	91.2306	28.2428
Lamiophlomis rotata	90.5735	28.3961
